# Supplementary material for: N-(4,5-Diaza-9H-fluoren-9-yl­idene)-4-meth­oxy­aniline
Source: Acta Crystallogr Sect E Struct Rep Online. 2010 Jun 26;66(Pt 7):o1804. doi: 10.1107/S1600536810023275 (PMC3006891; doi:10.1107/S1600536810023275)
Supplement: Supplementary file 2 [file e-66-o1804-Isup2.hkl]

# 
# h,k,l, Fc-squared, Fo-squared, sigma(Fo-squared) and status flag 
# 
data_I
_shelx_title ' X in P2(1)/n' 
_shelx_refln_list_code          4 
_shelx_F_calc_maximum      256.36 
_exptl_crystal_F_000       600.00 
_reflns_d_resolution_high  0.8364 
 
loop_ 
 _symmetry_equiv_pos_as_xyz 
 'x, y, z' 
 '-x+1/2, y+1/2, -z+1/2' 
 '-x, -y, -z' 
 'x-1/2, -y-1/2, z-1/2' 
 
_cell_length_a     8.3070 
_cell_length_b    12.8390 
_cell_length_c    13.2330 
_cell_angle_alpha  90.000 
_cell_angle_beta   97.120 
_cell_angle_gamma  90.000 
 
_shelx_F_squared_multiplier     1.000 
 
loop_ 
 _refln_index_h 
 _refln_index_k 
 _refln_index_l 
 _refln_F_squared_calc 
 _refln_F_squared_meas 
 _refln_F_squared_sigma 
 _refln_observed_status 
   2   0   0     1035.61     1099.44     10.37 o 
   4   0   0     2664.36     2712.87     26.50 o 
   6   0   0      147.87      175.45      9.48 o 
   8   0   0      285.62      366.94     18.85 o 
   1   1   0     5880.57     5779.40      1.09 o 
   2   1   0        7.69        4.90      1.31 o 
   3   1   0      744.12      751.73     10.66 o 
   4   1   0      396.53      302.02     10.12 o 
   5   1   0      123.41      112.98      6.06 o 
   6   1   0       49.01       29.79      4.81 o 
   7   1   0     1122.82     1271.81     26.71 o 
   8   1   0       60.39       55.79      8.99 o 
   9   1   0       44.35       46.33      8.83 o 
   0   2   0      480.41      563.73      6.90 o 
   1   2   0     2284.43     2430.58      1.24 o 
   2   2   0      123.53      150.96      4.51 o 
   3   2   0      318.54      302.92      7.30 o 
   4   2   0       78.65      116.36      5.46 o 
   5   2   0       28.20       21.28      3.56 o 
   6   2   0      191.80      185.28      9.03 o 
   7   2   0       33.64       13.05      5.58 o 
   8   2   0        7.78       15.66      5.29 o 
   9   2   0        9.45        4.86      7.96 o 
   1   3   0     5323.40     4932.61      1.66 o 
   2   3   0       37.70       25.06      2.43 o 
   3   3   0      209.96      218.76      6.60 o 
   4   3   0      223.12      268.87      8.19 o 
   5   3   0      770.58      852.69     16.16 o 
   6   3   0      153.58      156.18      9.27 o 
   7   3   0       12.79       13.21      4.61 o 
   8   3   0       20.48       19.23      5.20 o 
   9   3   0       35.16       27.00      6.95 o 
   0   4   0      787.52      834.79     11.61 o 
   1   4   0     6635.37     6776.61    136.22 o 
   2   4   0      861.45      724.22      1.56 o 
   3   4   0      650.98      679.18     12.32 o 
   4   4   0      100.46      135.36      6.25 o 
   5   4   0       72.29       74.93      5.47 o 
   6   4   0      648.90      734.85     18.21 o 
   7   4   0      119.86      155.74     10.35 o 
   8   4   0        7.35       14.28      4.67 o 
   9   4   0       30.38       42.76      8.15 o 
   1   5   0      423.04      356.81      8.60 o 
   2   5   0      276.47      200.87      1.80 o 
   3   5   0      184.00      204.07      7.37 o 
   4   5   0      126.60       95.70      2.24 o 
   5   5   0      136.72      132.12      7.60 o 
   6   5   0       85.14      129.68      8.53 o 
   7   5   0       25.02       18.80      5.61 o 
   8   5   0       17.09       12.01      5.57 o 
   9   5   0        4.61        6.39      6.39 o 
   0   6   0      187.42      207.60      7.46 o 
   1   6   0       25.74       18.97      2.41 o 
   2   6   0      181.89      122.90      2.61 o 
   3   6   0       15.25        7.76      3.08 o 
   4   6   0       50.30       43.00      4.90 o 
   5   6   0       14.42        3.66      3.66 o 
   6   6   0      192.87      242.74     12.06 o 
   7   6   0        1.50        3.14      4.10 o 
   8   6   0        1.74       10.03      4.29 o 
   9   6   0       24.76       27.13      7.43 o 
   1   7   0     1045.25     1101.99     18.62 o 
   2   7   0       63.03       99.44      5.97 o 
   3   7   0      173.43      162.85      8.34 o 
   4   7   0      236.49      238.76     10.57 o 
   5   7   0     1504.29     1563.41     26.44 o 
   6   7   0        1.90        0.95      3.98 o 
   7   7   0       36.09       23.75      6.16 o 
   8   7   0        5.59       18.46      6.22 o 
   0   8   0      931.07     1041.44     20.62 o 
   1   8   0       33.62       37.44      4.60 o 
   2   8   0      420.76      447.58     13.79 o 
   3   8   0       57.65        2.13      3.71 o 
   4   8   0        5.21        0.37      4.20 o 
   5   8   0      778.29      886.89     22.98 o 
   6   8   0      277.91      430.25      4.06 o 
   7   8   0        5.40        4.26      4.98 o 
   8   8   0       10.07        0.66      7.26 o 
   1   9   0       88.05       73.68      6.84 o 
   2   9   0       97.17       77.00      7.39 o 
   3   9   0       25.02        9.05      3.45 o 
   4   9   0     1037.66      933.43      3.62 o 
   5   9   0      158.04      214.92     12.59 o 
   6   9   0        3.14        7.39      5.11 o 
   7   9   0        0.04       12.31      4.80 o 
   0  10   0      328.78      384.57     15.51 o 
   1  10   0      113.13      119.43      9.34 o 
   2  10   0       11.99       10.01      4.84 o 
   3  10   0      296.87      236.00     16.43 o 
   4  10   0        2.99       16.29      6.52 o 
   5  10   0       45.73       56.52      7.48 o 
   6  10   0        2.63        4.96      6.21 o 
   7  10   0        1.67        1.38      5.38 o 
   1  11   0       23.98        5.30      5.45 o 
   2  11   0      104.71       91.67      8.86 o 
   3  11   0       79.90      121.88     10.26 o 
   4  11   0      298.22      400.26      5.57 o 
   5  11   0       58.13       76.40      8.25 o 
   6  11   0        5.77        2.70      5.29 o 
   0  12   0      352.73      411.21     18.87 o 
   1  12   0       54.79       69.51      8.69 o 
   2  12   0       68.18       60.20      8.52 o 
   3  12   0       78.55       55.60      8.07 o 
   4  12   0       11.35        0.00      4.68 o 
   5  12   0       28.89       22.18      6.45 o 
   6  12   0        0.45        1.44      6.41 o 
   1  13   0        6.24        2.03      6.44 o 
   2  13   0        0.14        0.68      5.74 o 
   3  13   0        3.55        7.44      6.22 o 
   4  13   0       31.97       38.96      8.21 o 
   5  13   0        7.71        0.00      6.85 o 
   0  14   0       48.31       57.69      8.66 o 
   1  14   0        2.59        8.46      9.10 o 
   2  14   0        9.21       10.48      6.66 o 
   3  14   0       15.73       22.31      7.49 o 
   4  14   0        1.77       16.47      7.01 o 
   1  15   0       26.90       31.98      8.86 o 
   2  15   0        8.97       20.31      7.46 o 
  -9   0   1        9.54       10.57      6.09 o 
  -7   0   1        3.91        2.99      5.16 o 
  -5   0   1      434.42      472.90     11.51 o 
  -3   0   1      253.67      251.11      6.42 o 
  -1   0   1      695.55      669.99      9.80 o 
   1   0   1       43.05        2.50      1.11 o 
   3   0   1      196.33      228.22      5.75 o 
   5   0   1        1.97        9.60      2.54 o 
   7   0   1      191.21      230.28     11.56 o 
   9   0   1       91.88      166.62     15.88 o 
  -9   1   1        4.59        3.20      6.06 o 
  -8   1   1      189.43      226.33     12.89 o 
  -7   1   1       41.10       52.02      6.67 o 
  -6   1   1      181.04      166.20      8.45 o 
  -5   1   1      254.02      268.31      8.93 o 
  -4   1   1      224.71      228.41      6.98 o 
  -3   1   1       50.00       29.31      2.31 o 
  -2   1   1     1230.27     1303.70     12.40 o 
  -1   1   1      273.78      288.35      1.12 o 
   0   1   1      905.13     1045.67     11.20 o 
   1   1   1       98.62      108.14      3.10 o 
   2   1   1     1148.60     1096.93      1.00 o 
   3   1   1      119.18      122.17      4.80 o 
   4   1   1      154.47      163.73      6.24 o 
   5   1   1      823.33      897.37     16.60 o 
   6   1   1      233.60      232.83      9.83 o 
   7   1   1      173.79      194.83     10.99 o 
   8   1   1        2.43        1.65      5.20 o 
   9   1   1        2.53        2.08      6.39 o 
  -9   2   1        5.63        5.35      6.43 o 
  -8   2   1       41.98       34.24      7.60 o 
  -7   2   1      261.24      222.84     11.60 o 
  -6   2   1      188.06      179.71      8.35 o 
  -5   2   1        4.11        1.75      1.95 o 
  -4   2   1       65.89       94.88      4.81 o 
  -3   2   1      480.19      532.82      9.50 o 
  -2   2   1        2.79        0.36      1.33 o 
  -1   2   1     1905.95     1846.23      1.36 o 
   0   2   1      532.42      552.04      4.93 o 
   1   2   1       12.14        1.31      1.31 o 
   2   2   1      203.59      220.59      5.23 o 
   3   2   1       22.10        0.60      1.20 o 
   4   2   1     1072.20     1234.52     15.97 o 
   5   2   1       32.40       19.94      3.14 o 
   6   2   1       50.39       53.71      5.72 o 
   7   2   1       19.12       44.62      6.05 o 
   8   2   1       69.78       86.58      8.84 o 
   9   2   1       14.43       35.31      8.26 o 
  -9   3   1       61.37       66.74      9.99 o 
  -8   3   1        7.91       20.23      5.22 o 
  -7   3   1       53.20       54.26      6.33 o 
  -6   3   1      125.55      126.17      7.67 o 
  -5   3   1       10.82       10.20      2.79 o 
  -4   3   1       15.84       12.90      2.56 o 
  -3   3   1     1160.90     1237.24     14.98 o 
  -2   3   1      110.99       87.58      3.88 o 
  -1   3   1    13149.14    12609.38    168.82 o 
   0   3   1     6272.55     5892.12    134.40 o 
   1   3   1     1543.37     1564.95      1.49 o 
   2   3   1      334.04      432.35      1.32 o 
   3   3   1     2338.63     2490.65     20.45 o 
   4   3   1      364.10      336.16      8.54 o 
   5   3   1      141.19      146.81      6.86 o 
   6   3   1       95.09       78.82      6.11 o 
   7   3   1      380.23      376.94     14.40 o 
   8   3   1       61.69       81.07      8.50 o 
   9   3   1        6.41        2.10      6.65 o 
  -9   4   1       11.16        9.93      7.48 o 
  -8   4   1       34.43       27.46      7.39 o 
  -7   4   1      315.67      334.05     14.08 o 
  -6   4   1       12.62       20.97      4.76 o 
  -5   4   1       25.15       16.26      3.57 o 
  -4   4   1      740.05      810.47     14.67 o 
  -3   4   1       20.93       48.09      3.52 o 
  -2   4   1        0.81        0.18      1.31 o 
  -1   4   1     2717.95     2900.79     21.87 o 
   0   4   1      108.63      104.40      3.11 o 
   1   4   1       12.09        8.15      2.09 o 
   2   4   1      375.56      378.28      1.41 o 
   3   4   1      204.19      143.28      1.42 o 
   4   4   1       62.73       32.15      5.93 o 
   5   4   1       79.09       37.95      3.87 o 
   6   4   1       45.88       33.81      4.96 o 
   7   4   1       73.49       75.91      6.85 o 
   8   4   1       15.97       13.62      4.68 o 
   9   4   1        7.43       18.73      6.07 o 
  -9   5   1        0.03        4.43      6.26 o 
  -8   5   1       36.32       27.07      6.97 o 
  -7   5   1      158.70      157.24     11.21 o 
  -6   5   1      324.45      307.48     12.59 o 
  -5   5   1      233.09      250.37      9.99 o 
  -4   5   1      227.15      162.40      2.50 o 
  -3   5   1      269.29      262.10      8.30 o 
  -2   5   1       42.89       52.63      3.66 o 
  -1   5   1     3064.01     3299.62     26.12 o 
   0   5   1       16.36       28.66      2.00 o 
   1   5   1       46.33       35.63      3.35 o 
   2   5   1      135.08      121.47      1.80 o 
   3   5   1      445.42      483.31     10.97 o 
   4   5   1       31.55        0.77      1.80 o 
   5   5   1       18.02       18.84      3.41 o 
   6   5   1      169.50      161.48      8.39 o 
   7   5   1       63.42       58.23      6.30 o 
   8   5   1       15.08        5.88      5.37 o 
   9   5   1       10.32       25.53      6.38 o 
  -9   6   1        8.33        7.69      7.20 o 
  -8   6   1       11.29       15.26      6.25 o 
  -7   6   1       18.83       12.55      5.53 o 
  -6   6   1        9.29       14.53      5.09 o 
  -5   6   1      125.87      160.47      9.05 o 
  -4   6   1        3.65        0.29      2.76 o 
  -3   6   1       94.46      124.45      6.19 o 
  -2   6   1     1399.42     1405.58     19.52 o 
  -1   6   1      307.18      419.92     10.53 o 
   0   6   1      153.02      158.18      5.42 o 
   1   6   1      655.45      754.20     13.94 o 
   2   6   1      307.81      247.65      2.44 o 
   3   6   1      180.14      211.31      8.07 o 
   4   6   1       30.73       32.65      4.11 o 
   5   6   1       37.12       45.14      4.83 o 
   6   6   1       41.70       45.14      5.86 o 
   7   6   1       74.79       67.53      8.29 o 
   8   6   1        4.03        8.45      5.25 o 
  -8   7   1        8.94        7.42      5.91 o 
  -7   7   1       55.61       62.52      6.97 o 
  -6   7   1      315.48      246.32      5.87 o 
  -5   7   1       30.15       49.24      6.53 o 
  -4   7   1       21.05       30.91      4.06 o 
  -3   7   1        6.20        4.31      2.54 o 
  -2   7   1      318.30      250.02      9.55 o 
  -1   7   1      237.75      261.80      9.83 o 
   0   7   1      179.95      183.88      5.87 o 
   1   7   1       54.86       73.86      5.13 o 
   2   7   1       54.65        0.85      2.79 o 
   3   7   1       20.73       18.89      3.31 o 
   4   7   1       90.45       78.75      6.43 o 
   5   7   1       50.69       64.93      6.54 o 
   6   7   1       86.39       62.82      3.86 o 
   7   7   1       10.48        1.05      4.98 o 
   8   7   1        5.96        7.04      7.04 o 
  -8   8   1        4.94        6.46      6.87 o 
  -7   8   1       25.79       21.35      7.12 o 
  -6   8   1       64.18       10.95      3.74 o 
  -5   8   1      167.07      218.64     11.95 o 
  -4   8   1        0.46        1.99      3.05 o 
  -3   8   1       54.67        1.78      2.91 o 
  -2   8   1       19.48       34.00      4.96 o 
  -1   8   1        6.02       20.15      4.39 o 
   0   8   1      214.65      249.10      7.67 o 
   1   8   1        0.52        1.02      2.98 o 
   2   8   1      221.20      261.74     10.95 o 
   3   8   1       24.23        2.45      3.30 o 
   4   8   1        0.98        2.33      4.14 o 
   5   8   1        3.49        2.14      5.37 o 
   6   8   1        7.95        2.45      3.95 o 
   7   8   1       29.14       24.80      5.90 o 
   8   8   1        1.98        0.66      4.93 o 
  -8   9   1        1.08        3.80      5.25 o 
  -7   9   1        0.47        2.64      5.22 o 
  -6   9   1       18.70        4.05      5.04 o 
  -5   9   1       55.58       93.63      9.34 o 
  -4   9   1        5.82        3.19      4.11 o 
  -3   9   1      419.69      261.68      3.52 o 
  -2   9   1      336.04      326.24     13.59 o 
  -1   9   1       56.35       50.82      6.09 o 
   0   9   1      574.27      603.25     12.88 o 
   1   9   1       27.28       62.85      6.53 o 
   2   9   1       13.85       15.14      5.16 o 
   3   9   1        0.59        2.06      4.51 o 
   4   9   1       18.01        3.90      3.90 o 
   5   9   1        0.36        2.42      4.86 o 
   6   9   1       17.23        1.68      4.96 o 
   7   9   1       26.53       31.25      6.95 o 
  -7  10   1        2.32       10.72      4.81 o 
  -6  10   1       97.11       84.66     10.01 o 
  -5  10   1      142.07      163.23     11.52 o 
  -4  10   1        3.12        2.59      6.47 o 
  -3  10   1        2.58        6.42      4.68 o 
  -2  10   1      829.19      809.24     22.56 o 
  -1  10   1       15.58       17.38      5.18 o 
   0  10   1      144.58      155.10      7.39 o 
   1  10   1       83.40      101.70      8.88 o 
   2  10   1       96.87      130.88      9.71 o 
   3  10   1       10.21        1.43      5.07 o 
   4  10   1      536.11      485.33      4.14 o 
   5  10   1       48.31       69.00      9.23 o 
   6  10   1       34.51       13.92      6.61 o 
   7  10   1        0.48        2.62      5.31 o 
  -6  11   1        0.03        1.40      6.11 o 
  -5  11   1       73.85      100.56     11.19 o 
  -4  11   1      113.31       84.97      6.03 o 
  -3  11   1      536.79      596.44     20.91 o 
  -2  11   1       45.54       44.76      7.53 o 
  -1  11   1      110.25      161.63     11.80 o 
   0  11   1       68.10       57.39      5.69 o 
   1  11   1      164.52      163.21     11.49 o 
   2  11   1       56.26       43.25      7.00 o 
   3  11   1       95.45      159.50     11.06 o 
   4  11   1       14.51        2.31      4.16 o 
   5  11   1       46.48       50.56      7.50 o 
   6  11   1        0.29        5.94      5.49 o 
  -6  12   1        0.05        4.58      5.29 o 
  -5  12   1        1.44        1.44      6.16 o 
  -4  12   1       61.84        9.47      5.57 o 
  -3  12   1        1.81        7.53      7.53 o 
  -2  12   1      173.72      190.36     13.24 o 
  -1  12   1       54.60       23.35      8.21 o 
   0  12   1        5.17        5.58      4.74 o 
   1  12   1       63.72      114.84     12.20 o 
   2  12   1       21.42       30.99      6.96 o 
   3  12   1      141.57      142.01     11.88 o 
   4  12   1      105.16       79.08      5.52 o 
   5  12   1        0.68        2.70      5.13 o 
   6  12   1        0.05        5.78      5.78 o 
  -5  13   1        0.00        5.52      6.10 o 
  -4  13   1       10.08       12.11      7.60 o 
  -3  13   1        0.31        8.17      6.28 o 
  -2  13   1       12.51       33.29      8.16 o 
  -1  13   1       12.45       11.95      8.35 o 
   0  13   1       17.93       23.26      6.03 o 
   1  13   1        2.64       14.82      6.36 o 
   2  13   1        7.32        0.00      7.23 o 
   3  13   1        7.51        6.40      6.17 o 
   4  13   1       59.28       75.79     10.35 o 
   5  13   1        3.40        2.23      6.15 o 
  -4  14   1       16.15        5.86     10.12 o 
  -3  14   1       36.27       26.75      8.25 o 
  -2  14   1       10.41       16.20      8.19 o 
  -1  14   1       60.10       72.00     11.15 o 
   0  14   1        3.96       24.80      6.61 o 
   1  14   1        0.52       14.21      6.72 o 
   2  14   1       12.91       22.44      7.80 o 
   3  14   1      193.10      220.26     15.96 o 
  -2  15   1       22.10       12.30      9.04 o 
  -1  15   1       14.18        4.00     10.22 o 
   0  15   1        8.64        8.98      4.50 o 
   1  15   1        4.44       13.76      8.25 o 
  -8   0   2      128.55      130.01     11.08 o 
  -6   0   2       33.51       18.35      3.86 o 
  -4   0   2      592.74      456.92     12.81 o 
  -2   0   2     1979.69     2046.14     19.18 o 
   0   0   2     1446.29     1814.00      9.21 o 
   2   0   2      567.64      681.71      9.46 o 
   4   0   2     4510.27     4603.13     30.36 o 
   6   0   2      222.93      235.35      9.90 o 
   8   0   2       50.73       71.32      8.88 o 
  -9   1   2        7.61       11.53      5.47 o 
  -8   1   2      224.43      260.50     14.09 o 
  -7   1   2        0.20       10.81      4.63 o 
  -6   1   2      139.36      167.24      8.80 o 
  -5   1   2      515.96      546.71     12.67 o 
  -4   1   2      114.54      123.80      5.28 o 
  -3   1   2       97.68      125.41      4.86 o 
  -2   1   2      144.82      139.90      4.33 o 
  -1   1   2     1656.96     1991.16     13.80 o 
   0   1   2     2944.45     2960.18     47.90 o 
   1   1   2     1737.80     1671.09      1.67 o 
   2   1   2      192.66      154.00      1.33 o 
   3   1   2      494.39      579.95     10.27 o 
   4   1   2      381.42      383.49      9.62 o 
   5   1   2      185.13      194.12      8.00 o 
   6   1   2       22.06       17.39      4.77 o 
   7   1   2      318.25      332.59     13.74 o 
   8   1   2       54.80       82.53      8.52 o 
   9   1   2        3.63       19.25      6.66 o 
  -9   2   2        6.44        7.09      4.80 o 
  -8   2   2       20.84       35.02      6.17 o 
  -7   2   2      170.41      187.43     10.36 o 
  -6   2   2      369.21      339.48     11.90 o 
  -5   2   2       68.06       77.01      5.27 o 
  -4   2   2        8.17       12.93      2.42 o 
  -3   2   2       49.12       58.99      3.53 o 
  -2   2   2      331.93      330.81      6.93 o 
  -1   2   2     4898.68     4946.04      1.25 o 
   0   2   2      856.14      899.98     22.28 o 
   1   2   2      843.86      832.41     13.40 o 
   2   2   2     1509.81     1222.81      1.16 o 
   3   2   2       66.34       59.29      1.44 o 
   4   2   2        1.08        0.91      2.08 o 
   5   2   2        8.19        9.43      2.96 o 
   6   2   2      182.99      241.36     10.52 o 
   7   2   2       15.68       29.73      5.73 o 
   8   2   2       19.59       14.75      6.49 o 
   9   2   2        0.36        0.71      5.86 o 
  -9   3   2        1.49        5.33      5.49 o 
  -8   3   2      125.49      114.32      9.63 o 
  -7   3   2      144.33      155.84      9.39 o 
  -6   3   2        0.88       11.16      3.36 o 
  -5   3   2       44.97       55.09      4.63 o 
  -4   3   2     1160.59     1370.10     18.04 o 
  -3   3   2      529.37      516.43     10.00 o 
  -2   3   2      456.67      534.61      9.31 o 
  -1   3   2     3348.49     3506.78     22.05 o 
   0   3   2      189.12      206.65      6.58 o 
   1   3   2       49.61       13.92     13.92 o 
   2   3   2      417.50      367.62      7.54 o 
   3   3   2      284.71      319.52      7.82 o 
   4   3   2       31.85       29.18      3.31 o 
   5   3   2      177.64      152.83      7.33 o 
   6   3   2       48.66       35.25      5.55 o 
   7   3   2        0.34       10.23      4.90 o 
   8   3   2       26.29       18.93      6.71 o 
   9   3   2        0.81        2.19      5.24 o 
  -9   4   2        1.44        5.90      5.90 o 
  -8   4   2       80.05       94.25      8.78 o 
  -7   4   2      232.87      210.06     11.28 o 
  -6   4   2      390.27      342.44     12.10 o 
  -5   4   2        2.02       17.96      3.70 o 
  -4   4   2        5.54        1.46      1.78 o 
  -3   4   2      391.27      328.01      8.67 o 
  -2   4   2     1191.95     1049.66      1.71 o 
  -1   4   2      492.10      574.29     10.03 o 
   0   4   2      793.56      799.97     20.00 o 
   1   4   2        1.99        0.59      1.14 o 
   2   4   2      270.62      180.00      1.14 o 
   3   4   2      768.39      770.96     12.46 o 
   4   4   2       36.44       36.14      3.57 o 
   5   4   2      118.76      100.11      6.10 o 
   6   4   2       81.83       80.27      6.61 o 
   7   4   2       47.57       47.28      6.59 o 
   8   4   2        8.31       13.38      4.75 o 
   9   4   2        0.02        3.43      6.09 o 
  -9   5   2        4.14        5.92      5.92 o 
  -8   5   2       15.40        9.32      5.50 o 
  -7   5   2      122.89      125.21      9.28 o 
  -6   5   2      439.82      467.33     15.06 o 
  -5   5   2        1.36       11.32      3.26 o 
  -4   5   2      107.30       81.83      2.65 o 
  -3   5   2      118.89      140.00      6.30 o 
  -2   5   2      217.24      174.60      1.68 o 
  -1   5   2      756.63      867.86     13.73 o 
   0   5   2       74.61      112.87      3.63 o 
   1   5   2      152.63      156.90      5.67 o 
   2   5   2        0.03        0.20      1.72 o 
   3   5   2        0.26        1.25      1.82 o 
   4   5   2       32.94        0.00      2.03 o 
   5   5   2       13.31        6.03      2.60 o 
   6   5   2      120.60       92.72      6.86 o 
   7   5   2       94.33       71.21      6.94 o 
   8   5   2        0.45        0.51      5.21 o 
   9   5   2       22.00       36.89      6.45 o 
  -9   6   2        4.94        6.27      5.76 o 
  -8   6   2       14.17        7.06      5.00 o 
  -7   6   2        5.40        8.96      5.02 o 
  -6   6   2       30.07        4.23      4.23 o 
  -5   6   2        0.09        3.40      3.40 o 
  -4   6   2       34.88        4.55      2.53 o 
  -3   6   2      314.27      369.12     10.89 o 
  -2   6   2     1480.06     1567.28     21.00 o 
  -1   6   2      671.19      718.35     13.97 o 
   0   6   2     2032.50     2206.32     28.37 o 
   1   6   2      150.96      143.57      6.10 o 
   2   6   2       90.55       63.64      2.43 o 
   3   6   2      152.05      141.99      1.71 o 
   4   6   2       79.04       99.85      6.01 o 
   5   6   2        1.78        0.65      2.73 o 
   6   6   2        6.05       10.19      3.67 o 
   7   6   2       63.10       65.20      7.29 o 
   8   6   2        6.77       15.64      5.90 o 
  -8   7   2       13.97       19.77      6.05 o 
  -7   7   2       22.21        8.17      6.85 o 
  -6   7   2       26.45        3.74      4.17 o 
  -5   7   2        0.14        0.00      4.59 o 
  -4   7   2        0.06        2.77      2.90 o 
  -3   7   2       28.19        0.62      3.02 o 
  -2   7   2      351.01      356.89     11.63 o 
  -1   7   2      856.70      990.07     18.62 o 
   0   7   2      160.43      154.51      5.33 o 
   1   7   2        9.11        5.12      2.86 o 
   2   7   2       96.03      127.74      6.64 o 
   3   7   2       84.54       59.00      5.30 o 
   4   7   2       35.40       69.57      6.05 o 
   5   7   2      322.77      282.86     11.51 o 
   6   7   2        9.26       11.65      3.64 o 
   7   7   2       47.99       48.44      6.22 o 
   8   7   2        0.67        1.69      5.59 o 
  -8   8   2        7.40        6.88      6.22 o 
  -7   8   2       17.11       19.16      6.44 o 
  -6   8   2        6.74        3.65      4.74 o 
  -5   8   2      262.41      340.15     14.46 o 
  -4   8   2       35.96        5.29      3.50 o 
  -3   8   2        0.69        3.13      3.13 o 
  -2   8   2       48.84       32.81      4.78 o 
  -1   8   2      921.51     1021.26     21.27 o 
   0   8   2        0.68        8.28      5.85 o 
   1   8   2       36.78       47.14      5.14 o 
   2   8   2      106.74      103.92      7.83 o 
   3   8   2      268.72      132.13      3.20 o 
   4   8   2       77.48       71.25      6.90 o 
   5   8   2       10.58        4.07      4.07 o 
   6   8   2      119.15       91.07      3.96 o 
   7   8   2        0.09        6.33      3.86 o 
   8   8   2        0.96        5.38      5.38 o 
  -8   9   2        4.93        3.72      6.29 o 
  -7   9   2       13.55        8.55      7.61 o 
  -6   9   2        6.05        1.74      5.02 o 
  -5   9   2      160.60      166.38     11.33 o 
  -4   9   2      191.92      131.64      4.30 o 
  -3   9   2       59.87       67.20      7.05 o 
  -2   9   2      106.48      100.13      8.33 o 
  -1   9   2      558.36      605.46     18.68 o 
   0   9   2       19.23       38.94      4.14 o 
   1   9   2       63.19       69.62      6.59 o 
   2   9   2       10.99       14.90      4.84 o 
   3   9   2       47.28       92.56      7.72 o 
   4   9   2        4.85        2.13      3.50 o 
   5   9   2       10.19       22.92      5.52 o 
   6   9   2       18.74        3.62      4.55 o 
   7   9   2        6.69       24.74      5.67 o 
  -7  10   2       46.10       40.41      7.75 o 
  -6  10   2       23.09       26.66      7.08 o 
  -5  10   2      112.26      101.62     10.12 o 
  -4  10   2        2.07        1.07      5.04 o 
  -3  10   2       36.13        4.17      5.20 o 
  -2  10   2       21.41       30.87      7.16 o 
  -1  10   2      341.00      359.68     15.69 o 
   0  10   2        1.88        3.60      3.60 o 
   1  10   2      225.23      235.31     12.75 o 
   2  10   2       37.81       52.94      7.52 o 
   3  10   2      212.52      145.61      6.99 o 
   4  10   2      220.17      163.08      4.53 o 
   5  10   2        4.73        4.29      4.78 o 
   6  10   2        1.76       11.00      4.54 o 
   7  10   2        0.51        0.00      4.89 o 
  -6  11   2        4.71        4.37      5.59 o 
  -5  11   2        1.39        6.04      5.82 o 
  -4  11   2      176.49      199.05     15.36 o 
  -3  11   2      104.57      105.88     11.29 o 
  -2  11   2      219.52      211.15     14.29 o 
  -1  11   2       62.24      100.05     10.44 o 
   0  11   2      248.88      313.86     11.91 o 
   1  11   2       47.02       51.54      7.41 o 
   2  11   2      336.80      340.78     16.63 o 
   3  11   2        0.59        2.77      5.41 o 
   4  11   2      120.17       99.31      5.56 o 
   5  11   2        4.50        5.43      6.00 o 
   6  11   2        5.51        2.59      5.79 o 
  -6  12   2        0.05        0.81      6.52 o 
  -5  12   2       21.72       31.62      7.38 o 
  -4  12   2       47.95       10.81      6.22 o 
  -3  12   2       95.78       95.24     11.29 o 
  -2  12   2        9.22       15.66      6.88 o 
  -1  12   2        8.88        2.22      7.42 o 
   0  12   2       51.52       15.65     13.78 o 
   1  12   2      138.76      156.74     12.64 o 
   2  12   2        1.73        6.48      5.63 o 
   3  12   2       32.67       53.30      8.57 o 
   4  12   2        0.38        5.86      5.46 o 
   5  12   2        1.81        2.70      6.12 o 
  -5  13   2        0.63        4.16      7.17 o 
  -4  13   2        2.59       12.21      6.74 o 
  -3  13   2       18.08       43.55      9.88 o 
  -2  13   2        0.67        9.08      7.73 o 
  -1  13   2        9.27       18.15      8.35 o 
   0  13   2        0.00        6.57      5.45 o 
   1  13   2        2.64        4.68      6.32 o 
   2  13   2        3.31        8.19      7.23 o 
   3  13   2        6.44        2.93      7.22 o 
   4  13   2        5.06        0.71      6.16 o 
  -3  14   2        6.65       14.55      7.88 o 
  -2  14   2        5.07        8.43      8.43 o 
  -1  14   2       12.92       18.75     12.13 o 
   0  14   2       72.38       87.07     10.94 o 
   1  14   2       19.61       35.22      8.54 o 
   2  14   2        3.04        0.82      7.07 o 
   3  14   2       70.25      108.42     13.87 o 
  -1  15   2        1.47        9.98      9.16 o 
   0  15   2        3.69        1.56      5.86 o 
   1  15   2       24.16       41.12     11.23 o 
  -9   0   3      123.54       85.18     10.53 o 
  -7   0   3      611.70      602.64     18.86 o 
  -5   0   3      269.16      292.63     10.00 o 
  -3   0   3      718.63      815.53     12.88 o 
  -1   0   3    65722.57    62710.38    392.11 o 
   1   0   3     2536.68     2558.33     18.20 o 
   3   0   3      542.96      633.37     10.92 o 
   5   0   3      149.91      161.21      7.13 o 
   7   0   3        0.28        2.88      4.30 o 
   9   0   3        4.47       24.42      5.49 o 
  -9   1   3       23.98       29.50      7.92 o 
  -8   1   3      282.88      306.20     15.21 o 
  -7   1   3     1041.93     1115.68     25.38 o 
  -6   1   3       38.98       41.78      4.67 o 
  -5   1   3      161.68      187.30      7.87 o 
  -4   1   3       54.45       38.32      3.49 o 
  -3   1   3     1025.76      967.29      6.43 o 
  -2   1   3       58.67       55.63      3.18 o 
  -1   1   3      314.32      330.67      6.63 o 
   0   1   3    12009.48    11940.94    113.73 o 
   1   1   3     1600.85     1641.76     15.00 o 
   2   1   3        1.90        1.73      1.73 o 
   3   1   3       15.01        1.90      2.01 o 
   4   1   3       93.12      107.39      5.52 o 
   5   1   3        1.67        2.89      2.89 o 
   6   1   3      427.95      491.55     14.41 o 
   7   1   3       52.29       46.03      7.20 o 
   8   1   3      137.25      172.25     11.59 o 
   9   1   3        0.00        5.57      5.57 o 
  -9   2   3       25.47       46.15      8.17 o 
  -8   2   3        0.03        2.24      5.88 o 
  -7   2   3      254.75      332.12     13.81 o 
  -6   2   3       88.66       94.45      7.00 o 
  -5   2   3        1.93        7.22      3.17 o 
  -4   2   3      362.54      337.92      2.19 o 
  -3   2   3      117.16      138.86      5.32 o 
  -2   2   3      165.53      127.66      1.04 o 
  -1   2   3       61.27       61.69      3.22 o 
   0   2   3     4484.34     4059.25     71.71 o 
   1   2   3     1047.12      908.59      1.39 o 
   2   2   3      172.07      142.95      1.25 o 
   3   2   3      290.72      314.21      8.30 o 
   4   2   3      145.63      139.08      6.22 o 
   5   2   3        0.00        3.98      2.27 o 
   6   2   3        2.94        2.69      3.59 o 
   7   2   3      209.19      257.69     12.77 o 
   8   2   3       61.11       87.86      9.62 o 
   9   2   3       10.06       16.98      6.48 o 
  -9   3   3        6.54        6.17      5.12 o 
  -8   3   3      166.17      176.00     12.31 o 
  -7   3   3        0.00        2.21      5.27 o 
  -6   3   3       57.34       50.61      5.82 o 
  -5   3   3      384.63      486.43     13.01 o 
  -4   3   3      130.82      133.05      6.26 o 
  -3   3   3       36.09        4.42      4.42 o 
  -2   3   3     1866.47     1590.68      1.28 o 
  -1   3   3     4720.36     4472.10     26.89 o 
   0   3   3        3.75        5.30      1.03 o 
   1   3   3      386.99      276.14      1.35 o 
   2   3   3       15.73        0.32      1.65 o 
   3   3   3     1695.68     1409.44      2.70 o 
   4   3   3      444.20      409.29      2.48 o 
   5   3   3      117.12      139.72      7.59 o 
   6   3   3      109.26       99.07      7.51 o 
   7   3   3        0.00        4.76      4.76 o 
   8   3   3       24.10       22.96      8.04 o 
   9   3   3       34.85       66.09     10.86 o 
  -9   4   3        3.38       11.48      4.91 o 
  -8   4   3       63.16       69.92      8.06 o 
  -7   4   3      383.92      376.25     14.84 o 
  -6   4   3       91.57       88.33      6.56 o 
  -5   4   3        7.43        3.97      3.18 o 
  -4   4   3      295.47      311.17      9.80 o 
  -3   4   3      434.48      400.76      2.24 o 
  -2   4   3      842.90      758.66      1.97 o 
  -1   4   3      282.73      258.16      7.24 o 
   0   4   3      457.39      460.31      6.46 o 
   1   4   3       74.64       59.06      3.46 o 
   2   4   3     2447.87     2510.83      1.71 o 
   3   4   3      308.17      288.96      8.33 o 
   4   4   3      326.75      314.55      9.34 o 
   5   4   3       70.64       61.60      2.76 o 
   6   4   3      315.29      341.40     12.82 o 
   7   4   3       63.08       50.64      6.66 o 
   8   4   3        2.90        5.46      4.56 o 
   9   4   3        1.94        7.34      5.85 o 
  -9   5   3        0.71       11.13      5.01 o 
  -8   5   3       29.19       27.27      6.74 o 
  -7   5   3       69.17       86.86      7.97 o 
  -6   5   3      321.01      288.27     12.54 o 
  -5   5   3        1.48        7.80      3.25 o 
  -4   5   3      218.71      240.93      9.25 o 
  -3   5   3       84.63       67.27      2.31 o 
  -2   5   3     1256.24     1400.53      2.36 o 
  -1   5   3      443.05      442.39     10.48 o 
   0   5   3      107.86      112.26      3.62 o 
   1   5   3      382.17      366.36      8.67 o 
   2   5   3     1241.68     1345.29      1.97 o 
   3   5   3        2.76        1.53      2.53 o 
   4   5   3       15.64        2.25      2.25 o 
   5   5   3        2.77        6.51      2.68 o 
   6   5   3      193.75      147.80      3.20 o 
   7   5   3       75.46       79.68      7.83 o 
   8   5   3        4.50        5.80      4.86 o 
  -9   6   3        3.02        0.66      4.26 o 
  -8   6   3        1.87        7.96      4.49 o 
  -7   6   3      141.56      170.05     10.93 o 
  -6   6   3      181.92      146.93      4.83 o 
  -5   6   3       27.14       19.07      4.57 o 
  -4   6   3      179.43      191.36      8.67 o 
  -3   6   3       79.48       55.02      3.16 o 
  -2   6   3     1847.02     1823.20     22.74 o 
  -1   6   3      206.42      164.77      7.22 o 
   0   6   3      357.82      385.32      7.29 o 
   1   6   3       14.92       26.87      3.27 o 
   2   6   3        5.18        0.91      2.06 o 
   3   6   3      703.11      710.87     14.30 o 
   4   6   3      125.01      137.96      7.27 o 
   5   6   3       43.95       59.35      5.69 o 
   6   6   3      218.46      213.08     10.58 o 
   7   6   3       81.08       70.40      8.19 o 
   8   6   3        3.90        3.93      4.98 o 
  -8   7   3       26.90       15.36      6.91 o 
  -7   7   3        2.59        0.55      4.72 o 
  -6   7   3      787.55      702.08     21.18 o 
  -5   7   3       69.61       60.87      7.25 o 
  -4   7   3       97.36      108.36      7.99 o 
  -3   7   3      520.73      398.91      2.81 o 
  -2   7   3     1272.72     1318.62     21.51 o 
  -1   7   3      141.72      165.80      8.37 o 
   0   7   3      218.22      224.38     13.08 o 
   1   7   3      205.61      190.66      8.13 o 
   2   7   3       10.35       20.88      3.78 o 
   3   7   3       43.13       33.08      4.27 o 
   4   7   3      335.41      292.06     10.92 o 
   5   7   3        0.02        1.81      3.50 o 
   6   7   3        5.83       19.88      3.67 o 
   7   7   3        0.05        0.99      4.07 o 
   8   7   3        1.22        6.05      6.05 o 
  -8   8   3       15.56        4.66      6.19 o 
  -7   8   3      108.62       69.82      8.63 o 
  -6   8   3      205.42      179.38     12.42 o 
  -5   8   3      171.29      128.34      9.62 o 
  -4   8   3       16.38        4.39      4.39 o 
  -3   8   3      108.58       84.63      3.65 o 
  -2   8   3      226.34      237.08     10.98 o 
  -1   8   3      277.02      311.02     12.68 o 
   0   8   3        0.74        3.11      1.84 o 
   1   8   3      158.57      167.96      8.98 o 
   2   8   3       56.36       85.22      6.62 o 
   3   8   3      375.95      270.62      2.65 o 
   4   8   3      597.51      629.29     17.02 o 
   5   8   3       99.64       64.92      6.52 o 
   6   8   3       39.76        4.60      4.60 o 
   7   8   3       79.93      114.64      9.54 o 
  -7   9   3       13.76        0.67      5.40 o 
  -6   9   3       63.17        5.29      5.29 o 
  -5   9   3      754.96      858.55     24.34 o 
  -4   9   3       41.68        5.76      5.76 o 
  -3   9   3        8.82        4.82      4.82 o 
  -2   9   3       64.55       60.08      7.81 o 
  -1   9   3       99.37      105.59      8.87 o 
   0   9   3        7.21       12.79      3.48 o 
   1   9   3      128.89      118.15      8.10 o 
   2   9   3       99.12       93.54      7.96 o 
   3   9   3      206.00      163.88      3.32 o 
   4   9   3        9.21        4.61      3.37 o 
   5   9   3       15.80       14.13      5.12 o 
   6   9   3        1.33        4.50      4.01 o 
   7   9   3       18.75       22.22      6.19 o 
  -7  10   3        0.00        3.66      5.60 o 
  -6  10   3        0.57        5.96      5.27 o 
  -5  10   3        0.11       20.09      5.84 o 
  -4  10   3        0.07        0.00      5.04 o 
  -3  10   3      198.19      145.50      6.88 o 
  -2  10   3      134.15      132.41     11.16 o 
  -1  10   3      174.09      207.50     13.54 o 
   0  10   3      170.54      211.89      9.16 o 
   1  10   3        0.83        0.51      3.77 o 
   2  10   3      824.24      992.05     24.61 o 
   3  10   3        5.40        3.76      4.96 o 
   4  10   3        1.04        6.36      2.70 o 
   5  10   3        4.67        0.00      4.59 o 
   6  10   3        0.52        6.15      4.74 o 
  -6  11   3        0.01        0.73      7.09 o 
  -5  11   3        0.40        4.19      6.37 o 
  -4  11   3       26.73        3.94      7.27 o 
  -3  11   3        1.20        2.58      6.04 o 
  -2  11   3        3.92        6.48      7.93 o 
  -1  11   3        4.10        2.74      6.31 o 
   0  11   3       19.69       21.45      9.53 o 
   1  11   3      311.27      325.52     16.31 o 
   2  11   3       48.81       55.11      8.11 o 
   3  11   3      265.39      229.24     14.45 o 
   4  11   3       30.01       37.98      6.96 o 
   5  11   3       52.88       53.26      7.51 o 
   6  11   3        4.51        4.98      6.38 o 
  -6  12   3        1.62        7.10      7.10 o 
  -5  12   3        8.19        7.90      7.66 o 
  -4  12   3        1.18       16.01      6.01 o 
  -3  12   3      247.00      289.34     17.99 o 
  -2  12   3       50.49       67.87     10.24 o 
  -1  12   3      126.73      178.99     14.82 o 
   0  12   3       12.94       26.60     10.16 o 
   1  12   3      190.98      247.40     15.83 o 
   2  12   3      122.39      101.74     11.70 o 
   3  12   3        0.02        5.77      5.77 o 
   4  12   3       27.50        5.25      6.52 o 
   5  12   3        5.64        5.35      6.81 o 
  -5  13   3        3.30        4.44      7.74 o 
  -4  13   3        9.92       10.57     10.57 o 
  -3  13   3        0.50        1.70      8.31 o 
  -2  13   3       12.39       20.41     10.11 o 
  -1  13   3        3.22        0.93      7.51 o 
   0  13   3        2.39       16.72      5.31 o 
   1  13   3       27.11       24.94      8.43 o 
   2  13   3       12.56        8.38      6.93 o 
   3  13   3       23.86       39.31      7.03 o 
   4  13   3       36.65       44.91      9.42 o 
  -3  14   3        0.02        5.90      8.69 o 
  -2  14   3        0.03       20.30      7.62 o 
  -1  14   3       14.07       12.84      8.36 o 
   0  14   3        5.63        3.98      6.06 o 
   1  14   3        0.76        1.82      8.03 o 
   2  14   3        3.19       27.71      8.60 o 
   3  14   3       20.58       21.73      7.70 o 
  -1  15   3        0.84        2.40     10.96 o 
   0  15   3        2.30        6.86      9.56 o 
  -8   0   4      349.12      391.47     19.06 o 
  -6   0   4        5.49        8.59      3.71 o 
  -4   0   4      463.90      521.29      2.77 o 
  -2   0   4     4782.49     4993.83      1.65 o 
   0   0   4      730.24      955.12     20.73 o 
   2   0   4     1599.83     1703.99     17.19 o 
   4   0   4       17.07       16.85      2.57 o 
   6   0   4      964.76     1073.00     22.32 o 
   8   0   4        3.39       17.39      6.88 o 
  -9   1   4        0.44        8.18      6.51 o 
  -8   1   4      302.78      374.24     17.84 o 
  -7   1   4        2.23        6.75      5.47 o 
  -6   1   4       51.53       36.66      5.21 o 
  -5   1   4       25.73       33.65      4.42 o 
  -4   1   4       42.46       52.77      4.22 o 
  -3   1   4       89.09       63.35      4.05 o 
  -2   1   4      444.08      415.97      8.69 o 
  -1   1   4    25051.80    24080.83    260.21 o 
   0   1   4     4902.24     5405.00    249.17 o 
   1   1   4       40.72       50.89      3.28 o 
   2   1   4        2.46        1.57      1.57 o 
   3   1   4      520.00      605.57     11.74 o 
   4   1   4      148.99      167.07      2.55 o 
   5   1   4       95.38       82.27      6.34 o 
   6   1   4      124.37      128.14      8.39 o 
   7   1   4       27.64       30.41      6.24 o 
   8   1   4        5.27        4.46      6.37 o 
   9   1   4       15.44       39.14      9.62 o 
  -9   2   4      118.11      121.07     11.51 o 
  -8   2   4      498.56      522.56     21.84 o 
  -7   2   4      448.58      483.07     17.85 o 
  -6   2   4       97.33       96.19      6.94 o 
  -5   2   4      408.56      444.10     12.59 o 
  -4   2   4      542.44      600.06     12.86 o 
  -3   2   4      763.75      653.86      2.58 o 
  -2   2   4      595.84      632.73     11.04 o 
  -1   2   4      411.93      434.76      8.78 o 
   0   2   4        0.33        0.18      1.63 o 
   1   2   4     2672.78     2767.32     21.93 o 
   2   2   4       66.10       66.15      3.86 o 
   3   2   4     1867.70     1566.23      2.91 o 
   4   2   4       29.91        1.62      2.06 o 
   5   2   4       89.21      115.21      7.44 o 
   6   2   4      257.67      307.80     12.89 o 
   7   2   4      293.93      346.77     14.38 o 
   8   2   4        3.65       12.74      4.77 o 
   9   2   4        3.43        6.46      6.46 o 
  -9   3   4        2.54        6.57      6.57 o 
  -8   3   4       92.53       93.48     10.70 o 
  -7   3   4        1.99        1.45      5.33 o 
  -6   3   4        1.10        3.23      3.86 o 
  -5   3   4        1.54        1.30      2.46 o 
  -4   3   4      900.95      815.10      2.36 o 
  -3   3   4      311.27      222.39      2.31 o 
  -2   3   4     1720.83     1802.41     19.50 o 
  -1   3   4      402.77      424.54      9.12 o 
   0   3   4       83.04       69.40      2.78 o 
   1   3   4      174.79      166.53      5.78 o 
   2   3   4       30.06        1.17      1.72 o 
   3   3   4      204.65      157.52      2.94 o 
   4   3   4       18.11        1.39      1.99 o 
   5   3   4       38.78       46.25      5.02 o 
   6   3   4      796.46      745.53      3.78 o 
   7   3   4        5.12        2.65      5.49 o 
   8   3   4        1.28        2.59      5.79 o 
   9   3   4        3.16        9.35      6.30 o 
  -9   4   4        0.41        1.34      5.15 o 
  -8   4   4        1.95        8.53      5.66 o 
  -7   4   4        4.87       17.37      4.58 o 
  -6   4   4       10.81       15.40      4.48 o 
  -5   4   4        2.63        5.07      3.50 o 
  -4   4   4       21.96        0.60      2.40 o 
  -3   4   4      140.07      185.39      7.47 o 
  -2   4   4       49.87       48.96      4.00 o 
  -1   4   4      415.37      437.44      9.95 o 
   0   4   4       70.57       66.09      2.90 o 
   1   4   4      233.29      247.41      7.23 o 
   2   4   4      160.79       82.83      4.64 o 
   3   4   4      319.31      209.63      1.87 o 
   4   4   4       29.76        0.00      2.50 o 
   5   4   4        8.97        2.05      3.17 o 
   6   4   4       19.74       24.86      5.72 o 
   7   4   4       25.79       24.43      6.47 o 
   8   4   4        3.02        2.58      5.63 o 
  -9   5   4        9.91       18.71      6.68 o 
  -8   5   4       16.14       27.77      6.56 o 
  -7   5   4      139.04      116.31      9.56 o 
  -6   5   4      115.44       96.01      8.61 o 
  -5   5   4       62.58       63.89      5.96 o 
  -4   5   4       65.01       58.96      2.69 o 
  -3   5   4        0.35        1.95      2.19 o 
  -2   5   4     4196.38     4892.88      2.64 o 
  -1   5   4       84.89       94.47      5.15 o 
   0   5   4      954.27      830.02     10.02 o 
   1   5   4      466.83      416.47      9.97 o 
   2   5   4      188.52      139.36      2.25 o 
   3   5   4       35.60       29.78      3.77 o 
   4   5   4        0.51        4.03      1.64 o 
   5   5   4        6.76        3.50      3.50 o 
   6   5   4      269.81      216.91      4.81 o 
   7   5   4        0.07        5.21      4.32 o 
   8   5   4        0.92        5.65      4.72 o 
  -9   6   4      105.60       88.93     11.14 o 
  -8   6   4       53.32       49.17      7.96 o 
  -7   6   4        1.96        0.00      4.87 o 
  -6   6   4      231.04      197.47     11.68 o 
  -5   6   4       43.94        6.94      3.44 o 
  -4   6   4        6.12       11.98      3.34 o 
  -3   6   4      482.48      483.92     13.30 o 
  -2   6   4        6.70        2.32      3.03 o 
  -1   6   4      145.04      122.20      7.17 o 
   0   6   4       20.62       22.24      2.54 o 
   1   6   4      314.03      264.06      8.83 o 
   2   6   4      870.55      688.85      2.29 o 
   3   6   4       28.56       18.39      3.78 o 
   4   6   4      241.38      203.39      2.69 o 
   5   6   4       61.88       63.08      5.57 o 
   6   6   4      153.84      141.47      3.41 o 
   7   6   4      109.27       95.30      4.56 o 
   8   6   4        0.34        2.42      4.84 o 
  -8   7   4       67.09       71.45      9.67 o 
  -7   7   4        1.83        5.40      5.40 o 
  -6   7   4       10.98        8.75      6.14 o 
  -5   7   4        7.63       12.02      4.18 o 
  -4   7   4        0.58        6.93      3.15 o 
  -3   7   4        9.61        4.98      2.19 o 
  -2   7   4      160.96      164.63      9.08 o 
  -1   7   4      441.27      519.39     14.84 o 
   0   7   4      124.09      114.25     12.38 o 
   1   7   4      133.14      134.84      6.92 o 
   2   7   4      172.99      185.91      8.61 o 
   3   7   4       72.24       44.43      4.88 o 
   4   7   4       21.72        0.35      3.11 o 
   5   7   4      255.03      225.79     10.55 o 
   6   7   4        0.42        3.06      4.30 o 
   7   7   4        8.57        5.11      4.79 o 
   8   7   4       44.10       41.30      7.73 o 
  -8   8   4        0.00        3.35      6.13 o 
  -7   8   4        0.02        0.00      6.80 o 
  -6   8   4       43.62        0.52      5.17 o 
  -5   8   4      266.56      245.17     13.17 o 
  -4   8   4        3.87        5.77      3.65 o 
  -3   8   4        1.72        1.65      3.62 o 
  -2   8   4      156.97      157.51      9.70 o 
  -1   8   4       12.79       11.48      4.80 o 
   0   8   4       63.46       74.29     11.60 o 
   1   8   4       54.66       50.22      5.62 o 
   2   8   4       59.50       50.66      5.53 o 
   3   8   4      275.01      216.89      2.23 o 
   4   8   4      279.32      274.09     12.01 o 
   5   8   4        1.73        4.13      4.34 o 
   6   8   4       21.58        4.67      4.92 o 
   7   8   4       13.92        3.17      5.31 o 
  -7   9   4       36.49        2.00      5.74 o 
  -6   9   4       47.74        4.88      4.27 o 
  -5   9   4        2.70        2.75      6.13 o 
  -4   9   4      160.34      227.51     13.81 o 
  -3   9   4      815.44      760.51     22.18 o 
  -2   9   4      379.06      399.90     15.91 o 
  -1   9   4      233.33      239.47     12.93 o 
   0   9   4       46.98       31.66      3.74 o 
   1   9   4      157.58      186.65      9.41 o 
   2   9   4       47.97       46.23      5.83 o 
   3   9   4        7.11        4.20      4.20 o 
   4   9   4       31.57        0.00      4.05 o 
   5   9   4        0.55        3.70      3.43 o 
   6   9   4      121.21      123.29      9.66 o 
   7   9   4       53.10       54.52      7.84 o 
  -7  10   4      129.77      113.69      6.53 o 
  -6  10   4       29.87       35.58      7.97 o 
  -5  10   4       69.45       94.76     10.86 o 
  -4  10   4      194.54      142.65      4.74 o 
  -3  10   4     1057.18     1086.18     28.36 o 
  -2  10   4       25.18       33.68      6.34 o 
  -1  10   4        1.11        4.20      4.20 o 
   0  10   4        1.25        1.03      3.52 o 
   1  10   4      175.07      162.23     10.36 o 
   2  10   4       72.64       97.45      8.66 o 
   3  10   4      190.17      143.89      4.88 o 
   4  10   4        0.01        1.46      4.07 o 
   5  10   4       94.37       84.13      8.25 o 
   6  10   4        7.37       15.61      4.68 o 
  -6  11   4       17.02       26.16      7.90 o 
  -5  11   4      106.40       93.20     11.62 o 
  -4  11   4      235.90      232.61     15.97 o 
  -3  11   4       14.98       10.28      7.44 o 
  -2  11   4       38.15       51.87      9.38 o 
  -1  11   4       10.21       26.55      8.60 o 
   0  11   4        2.23        7.52      4.31 o 
   1  11   4      122.29      139.41     11.71 o 
   2  11   4      148.69      147.90     11.39 o 
   3  11   4        2.85        5.56      6.02 o 
   4  11   4        8.63        6.25      5.20 o 
   5  11   4       10.98       14.14      5.19 o 
   6  11   4        8.95       10.45      5.40 o 
  -5  12   4        1.20        6.62      6.21 o 
  -4  12   4       43.93       83.81     10.72 o 
  -3  12   4        5.16        4.00      8.27 o 
  -2  12   4        3.62        5.67      7.66 o 
  -1  12   4       16.83       34.18      8.82 o 
   0  12   4        0.04        1.58      5.44 o 
   1  12   4        0.16        7.04      7.21 o 
   2  12   4      105.90       98.10     10.42 o 
   3  12   4        0.15        7.83      6.15 o 
   4  12   4        0.07        0.65      6.54 o 
   5  12   4        7.16        3.32      6.52 o 
  -4  13   4       54.15       30.40     12.29 o 
  -3  13   4       55.92       40.75     11.80 o 
  -2  13   4        8.97       12.43      9.61 o 
  -1  13   4       15.32       35.01     10.02 o 
   0  13   4        6.24       15.50      6.27 o 
   1  13   4       21.36       27.35     10.49 o 
   2  13   4        0.69        1.53      7.05 o 
   3  13   4       47.24       68.40      9.96 o 
   4  13   4        0.69        5.20      5.74 o 
  -3  14   4        0.69       24.16      9.25 o 
  -2  14   4        5.23        7.64      8.06 o 
  -1  14   4        0.13       18.51      8.81 o 
   0  14   4        6.68        5.71      6.08 o 
   1  14   4        1.27        0.92      7.49 o 
   2  14   4      188.71      267.48     18.02 o 
  -9   0   5      221.41      291.51     20.44 o 
  -7   0   5       47.57       70.45      8.53 o 
  -5   0   5      553.75      540.65      2.96 o 
  -3   0   5     1354.80     1488.51     19.98 o 
  -1   0   5      616.27      653.42     12.17 o 
   1   0   5      975.46      988.38     13.69 o 
   3   0   5     1896.08     1505.39      1.52 o 
   5   0   5     1654.58     1705.36     25.49 o 
   7   0   5      153.96      172.53     11.75 o 
  -9   1   5       32.79       48.90      9.24 o 
  -8   1   5       21.34       32.96      9.73 o 
  -7   1   5        2.00        0.51      5.48 o 
  -6   1   5       37.76       29.39      5.78 o 
  -5   1   5       15.13        2.72      2.98 o 
  -4   1   5       57.21       69.23      5.01 o 
  -3   1   5      600.23      578.67      2.23 o 
  -2   1   5     1077.50     1149.72     15.94 o 
  -1   1   5     1298.21     1514.71     17.83 o 
   0   1   5      888.77      873.47     24.24 o 
   1   1   5       18.18       15.72      2.32 o 
   2   1   5       23.30        1.82      1.82 o 
   3   1   5       34.00       34.28      3.45 o 
   4   1   5      280.90      282.72      4.48 o 
   5   1   5      139.85      107.71      3.89 o 
   6   1   5       20.32        3.89      3.89 o 
   7   1   5        4.00        1.11      4.99 o 
   8   1   5       10.02        6.14      7.35 o 
  -9   2   5        0.80        8.74      7.24 o 
  -8   2   5      374.60      440.18     21.09 o 
  -7   2   5      357.45      399.67     16.55 o 
  -6   2   5        3.10        7.83      3.95 o 
  -5   2   5       67.36       59.36      5.58 o 
  -4   2   5      209.21      230.44      9.15 o 
  -3   2   5      534.57      561.81     12.35 o 
  -2   2   5       93.65       46.50      3.86 o 
  -1   2   5      794.88      867.76     13.71 o 
   0   2   5      805.57      812.78      9.33 o 
   1   2   5      884.52     1028.25     14.85 o 
   2   2   5      292.41      365.74      9.33 o 
   3   2   5      131.64      105.22      2.31 o 
   4   2   5       52.75        1.48      2.38 o 
   5   2   5      271.15      205.73      4.28 o 
   6   2   5      102.79      133.72      9.23 o 
   7   2   5        1.67        3.34      5.04 o 
   8   2   5        0.15        5.43      5.36 o 
  -9   3   5       24.74       22.27      9.22 o 
  -8   3   5      222.71      269.43     16.13 o 
  -7   3   5       14.40        1.64      5.54 o 
  -6   3   5        3.94        7.64      3.75 o 
  -5   3   5      589.04      617.06      3.74 o 
  -4   3   5      298.62      300.49     10.66 o 
  -3   3   5       21.61        1.85      2.17 o 
  -2   3   5       44.78       38.87      3.78 o 
  -1   3   5       15.55       17.00      2.61 o 
   0   3   5        1.73        5.56      1.47 o 
   1   3   5      371.60      390.05      9.68 o 
   2   3   5       89.60       77.48      2.12 o 
   3   3   5        2.87        2.60      1.65 o 
   4   3   5      107.64      115.41      6.89 o 
   5   3   5      133.61      116.31      4.41 o 
   6   3   5       59.91        2.31      4.45 o 
   7   3   5       18.95       14.73      6.87 o 
   8   3   5        0.35        2.78      5.00 o 
  -9   4   5       92.48      115.88     12.53 o 
  -8   4   5      193.38      199.78     13.08 o 
  -7   4   5       24.42        1.65      5.90 o 
  -6   4   5       11.95        5.02      3.88 o 
  -5   4   5       26.93       15.02      5.03 o 
  -4   4   5      598.72      595.26     15.61 o 
  -3   4   5       86.09       94.17      6.08 o 
  -2   4   5       13.90       14.88      3.03 o 
  -1   4   5      237.94      242.55      8.17 o 
   0   4   5      298.28      288.34      6.27 o 
   1   4   5      352.42      343.40      9.33 o 
   2   4   5      862.57      894.82     15.75 o 
   3   4   5       40.23       58.93      4.60 o 
   4   4   5       12.11        4.52      2.42 o 
   5   4   5        0.61        1.18      3.34 o 
   6   4   5       30.97       33.58      5.55 o 
   7   4   5        7.50        0.59      4.29 o 
   8   4   5        0.85        7.61      6.04 o 
  -9   5   5       97.98       86.44     12.48 o 
  -8   5   5       33.49       34.53      7.25 o 
  -7   5   5      121.30      100.18      4.18 o 
  -6   5   5        0.13        0.00      3.66 o 
  -5   5   5       49.57        2.00      4.01 o 
  -4   5   5        6.55       11.29      3.67 o 
  -3   5   5       35.64        0.33      2.80 o 
  -2   5   5      139.99      161.66      7.80 o 
  -1   5   5       74.36       66.08      5.34 o 
   0   5   5      758.79      795.06     20.10 o 
   1   5   5        6.41        8.80      2.09 o 
   2   5   5      317.31      218.19      2.93 o 
   3   5   5       91.02       78.38      2.36 o 
   4   5   5        8.28        1.31      3.44 o 
   5   5   5       58.24        3.90      3.57 o 
   6   5   5        6.21        1.89      4.21 o 
   7   5   5       16.16        7.40      5.59 o 
   8   5   5       33.02       60.18      8.07 o 
  -8   6   5        2.45        0.64      5.10 o 
  -7   6   5       26.16       25.78      6.23 o 
  -6   6   5        7.23        2.91      4.93 o 
  -5   6   5      158.93      154.66      9.90 o 
  -4   6   5       21.02        2.27      3.51 o 
  -3   6   5       31.78        3.70      3.70 o 
  -2   6   5      173.86      218.08     10.07 o 
  -1   6   5       28.72       41.86      4.49 o 
   0   6   5       16.88       14.19      2.22 o 
   1   6   5       51.66       55.62      4.99 o 
   2   6   5      132.70      122.83      6.60 o 
   3   6   5        0.59        0.63      2.57 o 
   4   6   5       12.00        4.19      4.19 o 
   5   6   5      107.91       91.33      4.35 o 
   6   6   5      188.99      136.67      3.61 o 
   7   6   5        2.80        3.34      4.10 o 
   8   6   5       20.95       30.66      7.45 o 
  -8   7   5       32.10       32.24      6.84 o 
  -7   7   5        2.77        1.76      5.71 o 
  -6   7   5        0.07        2.09      4.71 o 
  -5   7   5      168.67      171.71     11.01 o 
  -4   7   5       65.04       55.72      3.60 o 
  -3   7   5      157.62      188.97      9.90 o 
  -2   7   5      965.32      978.06     20.70 o 
  -1   7   5      262.36      259.63     11.35 o 
   0   7   5        4.52        1.83      5.34 o 
   1   7   5       22.02       32.82      4.59 o 
   2   7   5       14.97        9.31      2.94 o 
   3   7   5        0.00        0.32      2.63 o 
   4   7   5      188.44      153.20      6.50 o 
   5   7   5        1.15        4.57      4.03 o 
   6   7   5        2.25        0.98      4.12 o 
   7   7   5        7.08        4.43      5.37 o 
  -8   8   5        0.36        2.78      5.31 o 
  -7   8   5        6.95       13.37      6.49 o 
  -6   8   5      187.85      136.70      6.05 o 
  -5   8   5       13.58       18.35      6.00 o 
  -4   8   5       31.80        0.97      4.39 o 
  -3   8   5        0.03        1.36      4.59 o 
  -2   8   5      317.89      317.27     14.16 o 
  -1   8   5      146.31      146.87     10.03 o 
   0   8   5       25.09       17.80      4.15 o 
   1   8   5       11.46        8.31      3.73 o 
   2   8   5       36.04       53.41      5.72 o 
   3   8   5       22.57        0.38      3.90 o 
   4   8   5        9.65        4.30      4.30 o 
   5   8   5      220.63      237.12     12.00 o 
   6   8   5        6.97        2.49      4.88 o 
   7   8   5       21.88        3.34      5.10 o 
  -7   9   5        5.12        0.00      6.62 o 
  -6   9   5       37.86       28.85      7.75 o 
  -5   9   5       94.11       62.62      5.37 o 
  -4   9   5       27.41        4.99      5.22 o 
  -3   9   5       79.21       97.75      9.51 o 
  -2   9   5      212.87      248.92     13.93 o 
  -1   9   5        6.56        9.11      5.59 o 
   0   9   5      176.20      182.99     20.58 o 
   1   9   5      276.91      366.99     14.32 o 
   2   9   5       59.47       61.20      6.50 o 
   3   9   5      101.56       74.63      3.18 o 
   4   9   5       29.23        1.82      3.73 o 
   5   9   5       36.13       42.34      5.96 o 
   6   9   5        0.15        7.88      4.55 o 
  -7  10   5        1.54        4.60      7.78 o 
  -6  10   5        4.03       15.78      6.28 o 
  -5  10   5       10.07        1.36      5.87 o 
  -4  10   5      122.29      131.95     12.24 o 
  -3  10   5        0.02        0.65      6.74 o 
  -2  10   5       90.19      113.01     10.78 o 
  -1  10   5        3.68        1.89      6.05 o 
   0  10   5      334.31      391.77     16.95 o 
   1  10   5       23.14       26.23      6.93 o 
   2  10   5      123.80      162.29     11.05 o 
   3  10   5       87.64       93.76      9.43 o 
   4  10   5        5.85       11.12      4.61 o 
   5  10   5       10.31        4.27      6.04 o 
   6  10   5        3.49        2.83      5.36 o 
  -6  11   5       13.58       17.72      8.10 o 
  -5  11   5        2.16        7.71      6.19 o 
  -4  11   5      108.14      137.89     13.50 o 
  -3  11   5      375.40      381.84     20.69 o 
  -2  11   5        0.08        7.46      5.98 o 
  -1  11   5      106.65      124.91     12.51 o 
   0  11   5       47.02       43.97     10.90 o 
   1  11   5      231.80      258.88     15.86 o 
   2  11   5       77.76       83.25      9.47 o 
   3  11   5       13.25       12.60      4.79 o 
   4  11   5        2.93        5.53      5.53 o 
   5  11   5        3.18        2.36      5.59 o 
  -5  12   5        0.32       11.35      5.75 o 
  -4  12   5      147.73      150.24     14.90 o 
  -3  12   5       33.16       31.77     10.55 o 
  -2  12   5        4.13        8.28      8.28 o 
  -1  12   5       27.71       17.34      9.25 o 
   0  12   5       72.11      102.18      8.36 o 
   1  12   5       95.13      124.22     12.49 o 
   2  12   5        1.24        7.56      5.76 o 
   3  12   5        8.40        0.69      6.27 o 
   4  12   5        7.82        0.64      6.03 o 
  -4  13   5       88.41      146.08     16.29 o 
  -3  13   5        0.37        5.96      9.39 o 
  -2  13   5       29.00       49.11     10.89 o 
  -1  13   5        2.14       32.29      8.75 o 
   0  13   5       59.34      116.98     24.73 o 
   1  13   5       67.42      104.68     13.16 o 
   2  13   5        3.47        8.77      5.82 o 
   3  13   5        0.72       13.77      4.23 o 
  -2  14   5        0.61        0.00      9.11 o 
  -1  14   5        3.72       17.35      9.79 o 
   0  14   5        6.61        1.73      7.15 o 
   1  14   5        7.75       17.78      8.76 o 
   2  14   5        6.68        6.45      7.88 o 
  -8   0   6      115.48      131.87     14.16 o 
  -6   0   6      374.20      394.11      5.89 o 
  -4   0   6       12.12        3.12      2.90 o 
  -2   0   6     1304.87     1505.77     20.63 o 
   0   0   6      474.70      455.88      9.43 o 
   2   0   6      163.64      131.06      5.98 o 
   4   0   6       84.11       75.16      5.97 o 
   6   0   6      375.41      505.37     17.49 o 
   8   0   6        0.66        1.65      7.15 o 
  -9   1   6       10.78       10.57     10.40 o 
  -8   1   6      514.79      532.15     23.51 o 
  -7   1   6        2.28        3.59      6.56 o 
  -6   1   6       17.15       18.40      5.45 o 
  -5   1   6       11.29        1.62      3.08 o 
  -4   1   6      995.17     1102.87     20.31 o 
  -3   1   6       19.33        0.00      2.90 o 
  -2   1   6      387.73      389.94     10.70 o 
  -1   1   6     2476.03     2782.31     26.96 o 
   0   1   6     2149.30     2171.67     16.40 o 
   1   1   6        3.51        8.84      2.40 o 
   2   1   6       23.91       20.77      3.50 o 
   3   1   6      104.37      103.91      5.92 o 
   4   1   6      361.51      354.45     11.63 o 
   5   1   6       68.87       52.88      7.55 o 
   6   1   6        4.84       13.99      4.25 o 
   7   1   6       16.51       17.01      6.23 o 
   8   1   6        0.40        2.93      6.60 o 
  -9   2   6        7.99        3.45      8.43 o 
  -8   2   6        6.02        2.93      7.81 o 
  -7   2   6      176.51      164.23     13.13 o 
  -6   2   6       13.52       10.25      3.52 o 
  -5   2   6      432.84      521.25     16.13 o 
  -4   2   6       86.46       80.80      3.25 o 
  -3   2   6      640.60      654.23     14.75 o 
  -2   2   6       41.94       56.17      4.68 o 
  -1   2   6       25.22       26.88      3.34 o 
   0   2   6      121.68      146.17      5.94 o 
   1   2   6      385.33      428.19     10.58 o 
   2   2   6      195.67      232.30      8.38 o 
   3   2   6        5.86       10.15      2.87 o 
   4   2   6        6.14       12.20      3.64 o 
   5   2   6      451.73      481.23      4.54 o 
   6   2   6       96.26       82.05      5.42 o 
   7   2   6       13.43       23.19      6.57 o 
   8   2   6        5.88        2.21      5.50 o 
  -9   3   6      115.12      111.49     15.01 o 
  -8   3   6        2.03        3.66      7.96 o 
  -7   3   6        3.00        3.68      5.98 o 
  -6   3   6        7.04        6.54      5.58 o 
  -5   3   6        0.87        3.39      3.95 o 
  -4   3   6       23.40       16.04      4.06 o 
  -3   3   6       20.39        0.62      2.46 o 
  -2   3   6       12.28        7.30      3.51 o 
  -1   3   6        6.77       19.47      2.88 o 
   0   3   6        3.97        2.65      3.18 o 
   1   3   6       42.25       43.21      4.14 o 
   2   3   6     1083.42      927.14      2.13 o 
   3   3   6       67.75       64.25      5.51 o 
   4   3   6      100.57       75.22      3.03 o 
   5   3   6        9.12        5.47      4.48 o 
   6   3   6       71.28       76.35      8.43 o 
   7   3   6        4.01        3.04      5.55 o 
   8   3   6        1.03        8.89      5.75 o 
  -9   4   6       25.77       45.99      9.49 o 
  -8   4   6       17.69        6.41      7.95 o 
  -7   4   6        0.02        0.00      5.62 o 
  -6   4   6       12.34        3.64      4.74 o 
  -5   4   6      131.42      168.07     10.06 o 
  -4   4   6       80.71       64.24      3.20 o 
  -3   4   6        0.03        2.71      3.26 o 
  -2   4   6      215.78      191.27      8.50 o 
  -1   4   6       13.48        3.86      2.57 o 
   0   4   6       59.11       81.81      5.06 o 
   1   4   6      334.86      305.34      9.90 o 
   2   4   6      231.38      220.80      9.08 o 
   3   4   6        2.38        6.02      2.92 o 
   4   4   6      107.48      110.15      7.78 o 
   5   4   6      314.35      232.06      6.57 o 
   6   4   6       32.50        5.27      5.27 o 
   7   4   6       37.29       36.17      7.12 o 
   8   4   6        6.28        6.69      6.13 o 
  -8   5   6        1.23        2.84      6.18 o 
  -7   5   6       13.23        5.87      5.87 o 
  -6   5   6       10.34        0.57      4.29 o 
  -5   5   6      253.85      259.34     12.91 o 
  -4   5   6      149.77      173.90      9.17 o 
  -3   5   6      400.08      364.19     13.15 o 
  -2   5   6       32.14       35.38      5.15 o 
  -1   5   6       75.52       79.52      6.26 o 
   0   5   6       98.84      102.15      4.69 o 
   1   5   6      328.37      286.97      9.89 o 
   2   5   6      204.97      193.97      8.53 o 
   3   5   6       34.97        1.32      2.64 o 
   4   5   6        0.93        5.30      3.26 o 
   5   5   6      147.43      161.12     10.44 o 
   6   5   6      310.48      223.03      4.99 o 
   7   5   6        4.38        1.87      6.22 o 
   8   5   6        4.54        6.73      6.73 o 
  -8   6   6       59.02       65.52      9.71 o 
  -7   6   6        1.62        0.64      4.87 o 
  -6   6   6       45.59        6.06      5.43 o 
  -5   6   6       99.74      103.08      9.08 o 
  -4   6   6        8.90        3.67      3.67 o 
  -3   6   6      297.89      288.87     12.37 o 
  -2   6   6       71.65      102.40      7.82 o 
  -1   6   6        4.66        4.56      3.81 o 
   0   6   6       49.56       42.88      3.59 o 
   1   6   6        2.63        6.01      2.83 o 
   2   6   6      648.06      606.43     15.82 o 
   3   6   6       16.22        1.07      2.87 o 
   4   6   6        1.10        0.40      3.51 o 
   5   6   6      309.04      232.43      5.46 o 
   6   6   6      248.83      220.25     13.44 o 
   7   6   6        6.28        0.61      5.41 o 
  -8   7   6       14.51       11.52      7.63 o 
  -7   7   6       96.93       76.56      6.75 o 
  -6   7   6        0.00       12.88      5.14 o 
  -5   7   6       16.41       42.87      7.02 o 
  -4   7   6        2.29        7.77      4.02 o 
  -3   7   6       14.91       19.02      5.22 o 
  -2   7   6      222.45      202.54     10.96 o 
  -1   7   6      841.48      829.72     21.21 o 
   0   7   6       10.41       16.81      2.46 o 
   1   7   6       41.55       45.08      5.74 o 
   2   7   6       27.75       28.26      4.61 o 
   3   7   6       69.11       52.59      3.52 o 
   4   7   6        0.13        3.73      4.12 o 
   5   7   6       77.11       55.16      4.22 o 
   6   7   6        8.00       30.19      6.56 o 
   7   7   6        0.02        3.01      5.15 o 
  -7   8   6        0.96        3.42      5.79 o 
  -6   8   6        0.23        1.29      6.42 o 
  -5   8   6       62.49       79.55      9.44 o 
  -4   8   6        1.33        3.79      5.35 o 
  -3   8   6       28.35       25.21      5.49 o 
  -2   8   6        4.73        6.57      5.00 o 
  -1   8   6       32.35       19.26      6.48 o 
   0   8   6       87.53       95.26      5.88 o 
   1   8   6       89.83      115.68      8.56 o 
   2   8   6      127.36      144.86      9.21 o 
   3   8   6      234.86      164.52      3.96 o 
   4   8   6        0.27        0.80      6.43 o 
   5   8   6       15.06        1.44      4.36 o 
   6   8   6       16.24       27.53      5.50 o 
   7   8   6        0.02        1.81      4.55 o 
  -7   9   6        2.60        5.19      5.54 o 
  -6   9   6      106.64      115.70     10.85 o 
  -5   9   6       93.08       73.01      5.42 o 
  -4   9   6       18.75       34.30      7.30 o 
  -3   9   6      214.99      284.53     14.65 o 
  -2   9   6       53.51       38.81      7.48 o 
  -1   9   6       62.60       78.66      9.36 o 
   0   9   6        0.86        1.52      3.42 o 
   1   9   6      109.75      134.50      9.77 o 
   2   9   6      151.90      205.41     11.48 o 
   3   9   6        0.54        0.94      3.97 o 
   4   9   6        0.63        4.74      4.74 o 
   5   9   6        9.23        4.13      4.68 o 
   6   9   6       43.75       36.43      6.42 o 
  -6  10   6       13.13        0.76      5.24 o 
  -5  10   6       43.27        6.38      6.38 o 
  -4  10   6      217.96      237.79     16.60 o 
  -3  10   6      185.77      203.62     14.01 o 
  -2  10   6       90.38       84.98     10.06 o 
  -1  10   6       26.12       50.94      7.15 o 
   0  10   6      155.68      197.51     13.04 o 
   1  10   6      315.29      365.39     16.91 o 
   2  10   6        1.61       12.57      5.89 o 
   3  10   6        6.20       23.99      5.93 o 
   4  10   6        5.22        1.05      4.42 o 
   5  10   6        1.80        2.79      4.92 o 
   6  10   6        3.71        3.54      3.22 o 
  -6  11   6        7.36        2.60      8.22 o 
  -5  11   6       15.48        8.51      8.51 o 
  -4  11   6        0.16        1.65      7.96 o 
  -3  11   6        2.09        4.82      8.28 o 
  -2  11   6      105.35      100.82     12.72 o 
  -1  11   6        2.64       19.30      7.62 o 
   0  11   6       71.68       83.34      8.67 o 
   1  11   6       14.44       31.78      8.41 o 
   2  11   6       78.29       73.53      9.51 o 
   3  11   6        0.72        0.00      5.50 o 
   4  11   6       15.67       12.07      5.22 o 
   5  11   6       16.05       14.20      6.01 o 
  -5  12   6       21.38        4.67      8.31 o 
  -4  12   6      285.18      293.53     20.09 o 
  -3  12   6        7.36        2.80      9.00 o 
  -2  12   6        0.61        6.69      7.41 o 
  -1  12   6        0.57        2.95      8.96 o 
   0  12   6      293.98      364.17     16.59 o 
   1  12   6       26.95       10.71      7.55 o 
   2  12   6        1.49        7.56      7.56 o 
   3  12   6        0.01        1.38      5.55 o 
   4  12   6        0.63       10.21      5.90 o 
  -4  13   6        0.16        2.10      8.24 o 
  -3  13   6      102.77      135.68     17.57 o 
  -2  13   6        0.30        8.86      9.08 o 
  -1  13   6        1.61       19.70     11.65 o 
   0  13   6       29.49       21.83      7.45 o 
   1  13   6      164.88      199.40     17.02 o 
   2  13   6        0.39        5.80      7.87 o 
   3  13   6        1.00        1.59      7.80 o 
  -2  14   6       19.26       21.58     11.94 o 
  -1  14   6        5.69       11.43     11.43 o 
   0  14   6        0.79        1.40     15.53 o 
   1  14   6       90.31      125.69     17.50 o 
  -9   0   7      279.89      374.79     23.52 o 
  -7   0   7        8.25        1.44      5.47 o 
  -5   0   7      212.78      202.30     11.34 o 
  -3   0   7       31.02       67.55      6.23 o 
  -1   0   7     3633.75     4202.46     36.85 o 
   1   0   7        8.24        7.18      2.15 o 
   3   0   7       14.49        1.50      2.70 o 
   5   0   7       47.31        1.74      3.89 o 
   7   0   7       70.77      107.22     11.28 o 
  -9   1   7       41.51       51.41     12.32 o 
  -8   1   7      220.11      246.70     18.69 o 
  -7   1   7       20.49       15.62      7.56 o 
  -6   1   7        2.43       10.00      4.88 o 
  -5   1   7       17.81       14.65      5.76 o 
  -4   1   7      331.94      335.30     12.73 o 
  -3   1   7      162.69      141.61      8.19 o 
  -2   1   7     5388.77     5475.82     42.73 o 
  -1   1   7     3123.65     3295.28     32.37 o 
   0   1   7      558.28      518.97      9.01 o 
   1   1   7       13.57       19.31      3.12 o 
   2   1   7      126.37      144.29      6.93 o 
   3   1   7        0.01        1.51      2.85 o 
   4   1   7      318.05      243.35      2.61 o 
   5   1   7       86.71       99.45      7.94 o 
   6   1   7       12.28        8.85      4.17 o 
   7   1   7       35.39       47.35      8.10 o 
   8   1   7        9.71       21.98      7.89 o 
  -9   2   7      122.29      164.23     15.38 o 
  -8   2   7        0.91        4.05      6.95 o 
  -7   2   7        5.03        2.01      6.11 o 
  -6   2   7      516.15      518.99     19.47 o 
  -5   2   7      238.39      252.49     12.19 o 
  -4   2   7      224.83      204.81      3.36 o 
  -3   2   7      922.36      944.46     19.28 o 
  -2   2   7      504.73      466.64     13.48 o 
  -1   2   7      181.14      182.58      8.70 o 
   0   2   7      589.89      607.23      9.93 o 
   1   2   7        0.31        2.74      2.43 o 
   2   2   7       89.00       88.96      5.83 o 
   3   2   7      106.91       87.40      2.69 o 
   4   2   7      343.52      387.40     13.43 o 
   5   2   7      581.62      537.04      4.42 o 
   6   2   7      219.31      235.38     13.28 o 
   7   2   7        1.42        5.87      5.39 o 
   8   2   7        0.33       11.08      5.61 o 
  -9   3   7       45.68       37.93     11.77 o 
  -8   3   7        1.40        1.64      8.45 o 
  -7   3   7        0.36        2.74      6.82 o 
  -6   3   7       13.11       10.45      5.50 o 
  -5   3   7        1.45        8.75      3.61 o 
  -4   3   7      168.82      185.73     10.21 o 
  -3   3   7        4.18       10.00      3.46 o 
  -2   3   7        0.06        0.67      2.80 o 
  -1   3   7      378.36      354.31     12.31 o 
   0   3   7        0.01        1.91      1.91 o 
   1   3   7      855.23      871.75     17.62 o 
   2   3   7       20.00       36.38      4.23 o 
   3   3   7       38.75       45.98      4.91 o 
   4   3   7       16.23        3.13      3.68 o 
   5   3   7      678.27      804.87     21.78 o 
   6   3   7      117.45      138.69     11.19 o 
   7   3   7        4.49        7.31      3.97 o 
   8   3   7        3.10       14.39      5.84 o 
  -9   4   7      167.69      208.87     17.76 o 
  -8   4   7       25.34       42.89     11.16 o 
  -7   4   7       15.19        4.17      6.13 o 
  -6   4   7      213.19      157.55      6.12 o 
  -5   4   7        1.33        1.01      4.88 o 
  -4   4   7       21.08        5.83      4.10 o 
  -3   4   7      231.52      290.49     12.05 o 
  -2   4   7      108.27       82.66      6.96 o 
  -1   4   7     1365.19     1442.99     23.73 o 
   0   4   7      359.95      372.89      8.50 o 
   1   4   7       34.43       21.64      4.38 o 
   2   4   7        5.14        1.98      3.16 o 
   3   4   7       72.53       58.95      3.63 o 
   4   4   7       11.15       14.55      4.29 o 
   5   4   7       21.20        4.35      4.35 o 
   6   4   7       70.18       91.25      9.51 o 
   7   4   7        0.65        7.48      4.64 o 
  -8   5   7        0.06        3.98      6.45 o 
  -7   5   7       57.93        6.11      6.11 o 
  -6   5   7        8.32       10.43      5.80 o 
  -5   5   7      234.71      278.49     14.84 o 
  -4   5   7       50.84       51.62      7.12 o 
  -3   5   7      320.91      361.30     14.49 o 
  -2   5   7      245.10      279.52     12.48 o 
  -1   5   7      908.92      880.06     20.65 o 
   0   5   7        0.33        2.82      2.85 o 
   1   5   7        1.82        3.09      3.09 o 
   2   5   7      126.67      101.84      7.36 o 
   3   5   7      205.27      164.92      3.48 o 
   4   5   7       38.11        0.43      3.70 o 
   5   5   7        9.79        2.02      5.49 o 
   6   5   7       35.17       30.94      6.98 o 
   7   5   7        0.13        4.78      5.58 o 
  -8   6   7       16.27       17.44      8.38 o 
  -7   6   7       70.80       72.50      6.78 o 
  -6   6   7        4.56        0.62      5.86 o 
  -5   6   7        7.46       10.79      5.62 o 
  -4   6   7        0.73        1.01      4.63 o 
  -3   6   7       17.20       26.22      6.08 o 
  -2   6   7       68.47       78.41      7.07 o 
  -1   6   7       40.03       58.22      6.95 o 
   0   6   7      524.05      463.56     10.86 o 
   1   6   7        1.95        8.19      3.22 o 
   2   6   7       83.30       64.98      6.64 o 
   3   6   7      144.19      125.08      3.14 o 
   4   6   7       12.08        4.30      4.30 o 
   5   6   7      106.14       92.92      9.16 o 
   6   6   7       45.71       58.08      7.80 o 
   7   6   7        1.47        3.39      4.61 o 
  -8   7   7       58.35       55.88     11.32 o 
  -7   7   7        1.86        4.38      6.94 o 
  -6   7   7        5.49        7.96      7.12 o 
  -5   7   7       33.36        6.03      6.34 o 
  -4   7   7       58.28        0.55      4.55 o 
  -3   7   7        0.59        0.56      4.79 o 
  -2   7   7       24.47       40.39      6.39 o 
  -1   7   7      262.40      316.98     14.23 o 
   0   7   7        2.37        8.42      7.62 o 
   1   7   7       43.13       62.80      6.38 o 
   2   7   7        4.22        6.95      4.80 o 
   3   7   7       20.97        0.42      4.54 o 
   4   7   7       85.70       87.93      7.70 o 
   5   7   7        1.02        0.00      5.42 o 
   6   7   7        5.66        5.88      4.69 o 
   7   7   7       27.16        5.32      5.20 o 
  -7   8   7      167.54      182.47     15.33 o 
  -6   8   7      220.58      260.08     16.04 o 
  -5   8   7       48.12       39.99      8.70 o 
  -4   8   7       43.10        3.05      5.06 o 
  -3   8   7      120.94      125.21     10.65 o 
  -2   8   7       64.30       74.34      9.21 o 
  -1   8   7       31.76       27.37      7.10 o 
   0   8   7       91.94      113.31     13.34 o 
   1   8   7        0.16        3.81      3.81 o 
   2   8   7       69.08       76.78      7.87 o 
   3   8   7       87.78       27.31      5.98 o 
   4   8   7       12.87       17.80      5.55 o 
   5   8   7       15.53        4.87      3.82 o 
   6   8   7       13.31       15.42      5.30 o 
  -7   9   7       26.40       19.45      9.09 o 
  -6   9   7       73.18       89.35     11.45 o 
  -5   9   7        2.55        6.92      6.92 o 
  -4   9   7       76.28       64.72     11.30 o 
  -3   9   7       18.62        7.42      5.69 o 
  -2   9   7      117.49      146.17     12.22 o 
  -1   9   7      288.40      320.89     18.59 o 
   0   9   7       92.03       98.16      7.17 o 
   1   9   7       88.39      102.88      9.49 o 
   2   9   7       37.69       16.10      6.57 o 
   3   9   7      119.56      135.53     10.29 o 
   4   9   7        0.32        2.11      4.75 o 
   5   9   7       39.46       38.34      5.93 o 
   6   9   7        0.34        3.62      5.95 o 
  -6  10   7      158.81      116.04      7.19 o 
  -5  10   7       96.21      102.58     13.24 o 
  -4  10   7      166.60      146.94     15.19 o 
  -3  10   7        9.79       10.71      8.26 o 
  -2  10   7        0.48        4.67      7.06 o 
  -1  10   7        4.33        0.80      7.64 o 
   0  10   7      592.76      520.48     16.14 o 
   1  10   7      114.19      130.70     11.66 o 
   2  10   7       21.36       25.74      7.34 o 
   3  10   7       29.43       23.21      6.47 o 
   4  10   7      170.92      157.08     12.05 o 
   5  10   7        1.41        2.39      5.25 o 
  -5  11   7       10.03       11.70      5.47 o 
  -4  11   7        9.22        9.74      9.38 o 
  -3  11   7        0.21        4.42      7.40 o 
  -2  11   7        8.83       26.10      9.75 o 
  -1  11   7       42.98       76.71     11.49 o 
   0  11   7      233.13      276.78     12.88 o 
   1  11   7      591.06      600.38     24.31 o 
   2  11   7       26.95       24.90      7.40 o 
   3  11   7        2.34        0.66      5.90 o 
   4  11   7       36.76       29.96      7.78 o 
  -4  12   7       20.15       29.07     10.61 o 
  -3  12   7       14.08       17.27      9.85 o 
  -2  12   7        6.36        7.35      9.62 o 
  -1  12   7        1.40       11.85      9.11 o 
   0  12   7       47.28       57.09      8.76 o 
   1  12   7       92.16       56.04     12.93 o 
   2  12   7       58.87       59.66     10.33 o 
   3  12   7        5.64       19.53      5.77 o 
  -3  13   7        8.73        1.18      9.94 o 
  -2  13   7        0.77       19.22      6.98 o 
  -1  13   7        1.58       18.79      7.88 o 
   0  13   7       36.58       58.20      9.53 o 
   1  13   7        0.48        3.75      8.49 o 
   2  13   7        0.14        8.37      8.37 o 
  -8   0   8        3.22       11.79     10.23 o 
  -6   0   8       55.45       73.68     10.38 o 
  -4   0   8      198.28      139.02      4.10 o 
  -2   0   8     5591.04     5910.15     49.39 o 
   0   0   8      653.56      652.73     15.90 o 
   2   0   8      700.97      707.54     16.30 o 
   4   0   8     1941.16     2060.43     30.76 o 
   6   0   8      154.10      174.86     13.46 o 
  -9   1   8      109.65      135.64     17.88 o 
  -8   1   8        3.38        2.83     10.85 o 
  -7   1   8       37.44        7.02      7.21 o 
  -6   1   8       41.36       60.53      8.27 o 
  -5   1   8        3.71        3.79      4.79 o 
  -4   1   8      170.17      177.22     10.51 o 
  -3   1   8      751.13      769.25     19.01 o 
  -2   1   8     1549.84     1611.72     26.49 o 
  -1   1   8      471.98      498.17     14.86 o 
   0   1   8       16.05       16.23      2.63 o 
   1   1   8        0.09        2.37      2.37 o 
   2   1   8        3.19        3.43      3.43 o 
   3   1   8      222.67      235.58     10.25 o 
   4   1   8      361.31      262.83      3.96 o 
   5   1   8      303.14      318.85     14.21 o 
   6   1   8       38.81       46.62      8.60 o 
   7   1   8        3.19       13.79      6.45 o 
  -9   2   8       18.91       15.20     11.35 o 
  -8   2   8       63.62       46.29     12.53 o 
  -7   2   8        8.50       11.69      5.84 o 
  -6   2   8       10.02        6.76      6.76 o 
  -5   2   8        0.87        2.23      5.29 o 
  -4   2   8       18.93        1.43      4.53 o 
  -3   2   8        0.14        1.64      4.35 o 
  -2   2   8     1251.32     1291.73     24.53 o 
  -1   2   8       50.04       34.11      6.17 o 
   0   2   8      107.28      103.00      5.00 o 
   1   2   8        5.58        3.56      2.73 o 
   2   2   8      100.73       95.93      6.63 o 
   3   2   8       14.27        3.54      3.54 o 
   4   2   8      150.25      161.07     10.30 o 
   5   2   8      164.39      168.43      4.44 o 
   6   2   8        3.83        5.30      5.82 o 
   7   2   8        0.59        1.44      5.72 o 
  -8   3   8       24.32       29.54      9.94 o 
  -7   3   8       76.55       72.54      6.72 o 
  -6   3   8       79.53       81.73      9.77 o 
  -5   3   8      110.37       89.39      6.21 o 
  -4   3   8       22.19       25.88      5.69 o 
  -3   3   8      334.36      316.61     13.10 o 
  -2   3   8      138.44      145.87      9.31 o 
  -1   3   8        0.11        0.40      4.15 o 
   0   3   8       49.65       50.95      6.28 o 
   1   3   8        2.43        3.83      2.77 o 
   2   3   8      192.41      266.21     11.11 o 
   3   3   8      134.34      124.04      8.40 o 
   4   3   8       26.88        3.10      5.20 o 
   5   3   8       80.83      132.90     10.91 o 
   6   3   8       67.13       77.71      9.75 o 
   7   3   8        0.96        2.22      5.51 o 
  -8   4   8        4.30        7.37      7.91 o 
  -7   4   8        0.71       11.18      5.99 o 
  -6   4   8        0.50        0.00      7.41 o 
  -5   4   8      522.15      486.60     19.60 o 
  -4   4   8        0.41        0.00      5.16 o 
  -3   4   8        3.60        4.53      4.53 o 
  -2   4   8      412.07      388.57     15.31 o 
  -1   4   8        3.15        4.37      4.79 o 
   0   4   8        1.85        1.75      2.40 o 
   1   4   8      217.25      225.53     10.30 o 
   2   4   8       16.90       14.72      4.04 o 
   3   4   8      183.43      177.25     10.48 o 
   4   4   8      109.06      123.57      9.34 o 
   5   4   8       21.33       25.53      5.78 o 
   6   4   8        1.15        6.95      4.61 o 
   7   4   8       12.66       14.83      6.63 o 
  -8   5   8       21.99       34.52      8.72 o 
  -7   5   8       14.16       16.98      8.55 o 
  -6   5   8       13.26       10.69      7.07 o 
  -5   5   8       26.88        4.43      4.43 o 
  -4   5   8       12.31       13.56      5.56 o 
  -3   5   8        0.03        1.01      5.05 o 
  -2   5   8        8.21       14.32      5.93 o 
  -1   5   8      743.81      796.45     22.25 o 
   0   5   8      142.52      153.91      6.73 o 
   1   5   8       84.95      113.38      8.17 o 
   2   5   8       10.85        6.18      4.01 o 
   3   5   8       85.74       16.89      5.83 o 
   4   5   8       70.22       83.06      9.16 o 
   5   5   8       93.74       96.14     10.20 o 
   6   5   8        3.85       25.88      6.04 o 
   7   5   8       15.18       28.31      7.38 o 
  -8   6   8        2.74        2.66      7.49 o 
  -7   6   8        6.41       10.57      8.79 o 
  -6   6   8      100.16       91.06     12.65 o 
  -5   6   8        8.08        6.62      6.19 o 
  -4   6   8        6.64        1.79      5.02 o 
  -3   6   8       46.08       37.40      6.78 o 
  -2   6   8      306.28      309.58     15.50 o 
  -1   6   8        1.79        1.58      5.37 o 
   0   6   8        7.78        5.46      2.77 o 
   1   6   8       30.09       33.25      5.47 o 
   2   6   8        6.83        2.23      4.54 o 
   3   6   8       74.54       92.74      7.73 o 
   4   6   8      166.49      130.79      5.65 o 
   5   6   8       16.37        2.85      5.45 o 
   6   6   8        1.05        7.17      5.92 o 
  -7   7   8       13.39        5.84      7.65 o 
  -6   7   8      414.51      373.79     21.44 o 
  -5   7   8       40.54        6.44      6.44 o 
  -4   7   8        8.05        7.22      5.50 o 
  -3   7   8      162.71      185.75     12.62 o 
  -2   7   8       88.61       76.84      9.77 o 
  -1   7   8      478.13      516.82     19.93 o 
   0   7   8       18.24        6.76      3.50 o 
   1   7   8       63.16       84.24      7.90 o 
   2   7   8      131.21      133.18      9.88 o 
   3   7   8      672.74      693.44     20.80 o 
   4   7   8        0.03        3.21      4.16 o 
   5   7   8       51.01       36.97      7.42 o 
   6   7   8        4.95        2.58      5.92 o 
  -7   8   8       98.47      108.04     14.53 o 
  -6   8   8       22.53       33.72      9.82 o 
  -5   8   8        2.67        2.99      6.23 o 
  -4   8   8       80.05       65.57      9.62 o 
  -3   8   8        3.24        8.92      6.76 o 
  -2   8   8      353.52      392.22     18.96 o 
  -1   8   8      102.64       75.89     10.43 o 
   0   8   8       57.69       60.73      5.90 o 
   1   8   8       33.46       28.85      6.70 o 
   2   8   8      126.30      141.87     10.96 o 
   3   8   8        2.52       13.16      5.15 o 
   4   8   8      187.00      140.41      5.94 o 
   5   8   8       12.32        5.12      5.12 o 
   6   8   8        2.45        1.97      4.38 o 
  -6   9   8       13.61       11.96      9.70 o 
  -5   9   8        3.04        1.65      6.42 o 
  -4   9   8       26.10       12.59      8.72 o 
  -3   9   8      160.85      163.08     14.74 o 
  -2   9   8       20.89       18.45     10.09 o 
  -1   9   8       93.52      112.97     12.07 o 
   0   9   8      197.06      219.93     14.09 o 
   1   9   8        0.36        2.94      5.58 o 
   2   9   8      127.61      180.97     12.28 o 
   3   9   8        7.14       10.82      5.06 o 
   4   9   8        0.07        5.41      5.41 o 
   5   9   8       14.99        1.84      5.17 o 
  -6  10   8      100.05       88.22      8.06 o 
  -5  10   8      229.17      258.32     18.57 o 
  -4  10   8        4.62        6.97      8.37 o 
  -3  10   8       37.19       46.84     11.10 o 
  -2  10   8       45.97       47.39     10.52 o 
  -1  10   8      169.09      231.50     17.95 o 
   0  10   8       59.01       86.63      8.80 o 
   1  10   8       19.03       13.29      7.69 o 
   2  10   8       54.85       52.39      8.48 o 
   3  10   8        6.90        9.97      5.80 o 
   4  10   8        1.05        1.90      5.90 o 
  -5  11   8       13.35        5.95      7.69 o 
  -4  11   8      326.94      313.45     21.27 o 
  -3  11   8       11.21       16.74      9.60 o 
  -2  11   8        1.20        7.01      7.88 o 
  -1  11   8       29.63       16.49     10.55 o 
   0  11   8      168.73      185.51     12.30 o 
   1  11   8       58.46       72.15     11.58 o 
   2  11   8        1.81       10.66      5.41 o 
   3  11   8        6.91        7.59      5.31 o 
   4  11   8        1.60        2.74      6.11 o 
  -4  12   8        0.03        9.87      9.16 o 
  -3  12   8        2.53        8.58      8.58 o 
  -2  12   8       46.28       92.40     14.26 o 
  -1  12   8       27.62       44.01     11.33 o 
   0  12   8       84.12      115.28     10.40 o 
   1  12   8       16.69       22.61     10.27 o 
   2  12   8        2.53        8.04      6.12 o 
  -2  13   8        3.55        5.29     11.53 o 
  -1  13   8       10.39       32.81     13.38 o 
   0  13   8       32.34       24.53      8.82 o 
   1  13   8       11.76       10.75     10.75 o 
  -7   0   9      320.60      287.48     19.84 o 
  -5   0   9       55.16       67.11     10.13 o 
  -3   0   9      180.10      190.26     12.07 o 
  -1   0   9      231.49      209.76     11.13 o 
   1   0   9        2.91        2.79      1.75 o 
   3   0   9      107.41      109.51      8.51 o 
   5   0   9      325.14      422.74     18.22 o 
   7   0   9       10.82       10.06      9.54 o 
  -8   1   9        5.33       11.51     11.51 o 
  -7   1   9       18.30       21.49      8.78 o 
  -6   1   9       58.36       38.99      8.37 o 
  -5   1   9       50.30        5.03      5.03 o 
  -4   1   9        0.00        2.14      4.38 o 
  -3   1   9        6.40       18.92      5.15 o 
  -2   1   9      219.54      223.66     12.27 o 
  -1   1   9      258.99      259.70     12.13 o 
   0   1   9        4.09        2.91      2.00 o 
   1   1   9        9.98        2.81      3.25 o 
   2   1   9      274.28      310.11     11.84 o 
   3   1   9      173.45      152.57      9.48 o 
   4   1   9        7.73        0.00      4.21 o 
   5   1   9       43.79       57.61      8.48 o 
   6   1   9        5.01        4.62      5.19 o 
   7   1   9        0.43       13.10      6.82 o 
  -8   2   9       46.43       43.37     12.10 o 
  -7   2   9        0.92        1.80      8.59 o 
  -6   2   9      125.08      130.59     12.99 o 
  -5   2   9      210.67      251.23     15.10 o 
  -4   2   9      137.77      106.86      9.54 o 
  -3   2   9      241.70      246.33     13.33 o 
  -2   2   9       98.73      113.29      9.05 o 
  -1   2   9        0.43        3.61      4.01 o 
   0   2   9      158.71      158.93      7.77 o 
   1   2   9       24.26       22.85      4.51 o 
   2   2   9       10.56       12.71      3.95 o 
   3   2   9       62.45       71.36      7.26 o 
   4   2   9      200.13      205.41     11.94 o 
   5   2   9        4.58        6.05      6.38 o 
   6   2   9        3.19       15.12      5.57 o 
   7   2   9        0.18        5.50      5.88 o 
  -8   3   9       91.09      119.19     16.27 o 
  -7   3   9        2.17        9.43      9.43 o 
  -6   3   9        3.00        8.32      8.32 o 
  -5   3   9       18.51        8.93      8.93 o 
  -4   3   9        9.18        4.19      4.64 o 
  -3   3   9       21.09       22.50      6.01 o 
  -2   3   9      319.50      311.35     14.83 o 
  -1   3   9        0.00        4.87      3.67 o 
   0   3   9        7.49        5.38      3.19 o 
   1   3   9      605.31      640.06     17.95 o 
   2   3   9       24.76       30.34      5.32 o 
   3   3   9       79.09       80.70      8.82 o 
   4   3   9       56.63       27.13      7.08 o 
   5   3   9       71.08       82.61      9.24 o 
   6   3   9        5.94        2.03      6.76 o 
   7   3   9        0.06        7.98      6.05 o 
  -8   4   9       23.35        8.35      9.74 o 
  -7   4   9       30.15       36.97     10.00 o 
  -6   4   9        1.56        4.89      7.38 o 
  -5   4   9       42.47       69.57      9.61 o 
  -4   4   9       14.90       11.43      6.58 o 
  -3   4   9       81.10       55.66      9.02 o 
  -2   4   9      207.38      222.91     13.37 o 
  -1   4   9       80.35       65.12      8.12 o 
   0   4   9       75.57       60.32      6.63 o 
   1   4   9       52.78       46.72      6.04 o 
   2   4   9       48.54       70.58      6.88 o 
   3   4   9      383.54      406.98     15.83 o 
   4   4   9      303.54      359.52     16.25 o 
   5   4   9        1.13        6.05      5.71 o 
   6   4   9       16.44       13.98      5.53 o 
  -8   5   9        3.83        9.93      9.93 o 
  -7   5   9        2.70        2.77      9.01 o 
  -6   5   9       23.93       26.60     10.64 o 
  -5   5   9       31.40        2.25      6.67 o 
  -4   5   9        8.00        3.35      5.95 o 
  -3   5   9        8.43       16.32      7.14 o 
  -2   5   9       35.78       20.92      8.28 o 
  -1   5   9       93.48       91.99     10.57 o 
   0   5   9        4.36        1.92      4.24 o 
   1   5   9      118.28      122.35      9.46 o 
   2   5   9        0.13        3.89      4.94 o 
   3   5   9        3.49        3.06      5.72 o 
   4   5   9        6.49        4.50      6.19 o 
   5   5   9      103.44      105.70     10.55 o 
   6   5   9        1.86        1.41      5.06 o 
  -7   6   9       26.67       49.77     10.50 o 
  -6   6   9        6.48        5.98      8.43 o 
  -5   6   9        1.52        3.94      7.41 o 
  -4   6   9        9.47        5.08      5.63 o 
  -3   6   9      252.37      328.61     17.24 o 
  -2   6   9       54.09       51.17      8.92 o 
  -1   6   9      279.97      280.91     16.33 o 
   0   6   9        0.98        3.76      4.37 o 
   1   6   9       27.24       15.89      4.73 o 
   2   6   9        5.19        3.09      5.20 o 
   3   6   9        5.21       11.89      5.40 o 
   4   6   9       45.40       50.78      8.13 o 
   5   6   9       34.03       37.41      8.49 o 
   6   6   9        0.03        6.15      6.15 o 
  -7   7   9        6.43       14.31      9.99 o 
  -6   7   9       27.42       59.16     10.40 o 
  -5   7   9       62.59       64.03     11.40 o 
  -4   7   9        0.01        1.52      6.45 o 
  -3   7   9       90.76       95.20     10.82 o 
  -2   7   9      475.88      477.94     21.50 o 
  -1   7   9      187.44      228.76     16.78 o 
   0   7   9       31.73       26.57      4.99 o 
   1   7   9        6.67       13.84      5.09 o 
   2   7   9       81.14       54.96      9.21 o 
   3   7   9       14.01        4.55      5.30 o 
   4   7   9      107.61      131.76     10.98 o 
   5   7   9        0.44        1.32      5.47 o 
   6   7   9        0.70        4.33      4.98 o 
  -6   8   9       43.21       78.16     11.54 o 
  -5   8   9        3.31       19.18      7.58 o 
  -4   8   9       14.23        8.36      7.50 o 
  -3   8   9       64.98       64.65     11.57 o 
  -2   8   9      133.28      133.65     13.44 o 
  -1   8   9      262.05      283.30     18.46 o 
   0   8   9       24.09       21.84      8.22 o 
   1   8   9        0.56        3.65      6.08 o 
   2   8   9       64.75       76.11     10.04 o 
   3   8   9        1.22        2.97      5.33 o 
   4   8   9       12.66        5.03      4.44 o 
   5   8   9        1.62        1.97      5.80 o 
  -6   9   9       72.83        7.78      7.60 o 
  -5   9   9        0.56        8.39      8.95 o 
  -4   9   9       29.10       55.18     10.67 o 
  -3   9   9       11.22       28.57      7.01 o 
  -2   9   9      101.81      106.35     14.15 o 
  -1   9   9       10.24       13.45      9.46 o 
   0   9   9        2.52        5.68      5.68 o 
   1   9   9      206.94      235.88     16.58 o 
   2   9   9        0.91        0.65      6.30 o 
   3   9   9        3.17        2.55      5.92 o 
   4   9   9        0.39        2.63      5.21 o 
  -5  10   9       18.94       25.22     10.80 o 
  -4  10   9       43.83       55.65     11.53 o 
  -3  10   9       89.28      112.22     13.25 o 
  -2  10   9       60.97       55.30     12.12 o 
  -1  10   9       66.33       76.08     12.76 o 
   0  10   9        1.60        5.31      5.87 o 
   1  10   9       21.87       28.97      9.16 o 
   2  10   9      101.71      101.07     11.93 o 
   3  10   9        2.42        3.46      5.56 o 
   4  10   9       16.63        2.74      4.97 o 
  -4  11   9        8.31        6.60      9.71 o 
  -3  11   9       85.59       75.51     13.99 o 
  -2  11   9        4.41        9.12     10.49 o 
  -1  11   9       25.27       19.62     13.19 o 
   0  11   9       91.22      109.99     10.26 o 
   1  11   9       82.51      133.40     12.90 o 
   2  11   9        6.38       10.92      6.40 o 
   3  11   9        1.03        2.27      5.65 o 
  -3  12   9        0.37        1.25     10.23 o 
  -2  12   9        0.66        3.87     11.97 o 
  -1  12   9       43.27       69.76     14.40 o 
   0  12   9        0.67        8.02      8.02 o 
   1  12   9        7.45       14.11      8.77 o 
  -8   0  10       63.19       79.63     17.59 o 
  -6   0  10        1.75       12.71      8.41 o 
  -4   0  10      242.70      240.26     14.66 o 
  -2   0  10     1281.15     1336.06     30.24 o 
   0   0  10        0.01        4.35      2.21 o 
   2   0  10        7.68       15.19      2.97 o 
   4   0  10       39.44       59.88      7.52 o 
   6   0  10       14.64       23.68      8.97 o 
  -8   1  10       37.86       28.24     13.71 o 
  -7   1  10        5.15       16.65      9.70 o 
  -6   1  10       63.08       76.58     12.49 o 
  -5   1  10      104.96      105.89     11.01 o 
  -4   1  10        0.96        7.02      7.02 o 
  -3   1  10        4.06        6.75      6.75 o 
  -2   1  10       65.39       65.24      7.95 o 
  -1   1  10      112.22      107.35      8.64 o 
   0   1  10       17.36       17.90      2.99 o 
   1   1  10       18.23       18.07      4.29 o 
   2   1  10       55.58       46.25      6.61 o 
   3   1  10      343.75      291.20     13.73 o 
   4   1  10        0.26        0.53      5.70 o 
   5   1  10      175.80      218.61     14.38 o 
   6   1  10        4.03        9.07      6.94 o 
  -8   2  10       23.66       24.21     13.75 o 
  -7   2  10       77.44       64.48     15.17 o 
  -6   2  10        4.72        8.01      5.92 o 
  -5   2  10       10.52        8.42      6.73 o 
  -4   2  10        6.73        3.32      6.74 o 
  -3   2  10       62.24       51.61      9.27 o 
  -2   2  10       28.89       28.23      7.62 o 
  -1   2  10        2.48        3.75      5.41 o 
   0   2  10       58.16       51.56      4.67 o 
   1   2  10        4.63        4.32      4.19 o 
   2   2  10       88.65       71.17      7.53 o 
   3   2  10        4.33        0.97      4.77 o 
   4   2  10       63.36       75.35      8.29 o 
   5   2  10       59.09       82.96      9.54 o 
   6   2  10        6.92        4.44      7.20 o 
  -8   3  10        0.55        4.80     10.94 o 
  -7   3  10       24.82       17.93     10.66 o 
  -6   3  10      163.31      172.49     16.16 o 
  -5   3  10       14.24       13.65      7.79 o 
  -4   3  10       19.90       36.29      8.61 o 
  -3   3  10       11.40       11.63      6.58 o 
  -2   3  10      430.32      363.48     17.98 o 
  -1   3  10       21.89       26.73      6.31 o 
   0   3  10       17.12       17.61      3.43 o 
   1   3  10        2.80        4.69      4.91 o 
   2   3  10        4.92        4.77      4.02 o 
   3   3  10       38.44       26.58      7.92 o 
   4   3  10       39.64       47.61      7.46 o 
   5   3  10       47.79       51.71      9.91 o 
   6   3  10       25.60       37.52      8.29 o 
  -7   4  10       44.93       42.80     11.94 o 
  -6   4  10       50.13       37.93      9.16 o 
  -5   4  10       31.93       17.68      9.15 o 
  -4   4  10       47.65       41.67      9.86 o 
  -3   4  10      184.65      195.61     14.26 o 
  -2   4  10     1287.28     1434.97     34.69 o 
  -1   4  10       60.51       61.11      8.28 o 
   0   4  10        1.77        2.67      3.24 o 
   1   4  10      207.77      217.14     12.78 o 
   2   4  10      186.25      197.83     12.28 o 
   3   4  10       41.90       50.98      8.43 o 
   4   4  10       32.65       61.92      7.68 o 
   5   4  10       56.85       83.69     10.01 o 
   6   4  10       16.26       10.80      8.10 o 
  -7   5  10        3.74        8.63     11.47 o 
  -6   5  10      245.86      279.62     20.83 o 
  -5   5  10        0.11        0.94      8.09 o 
  -4   5  10       16.02       26.61      8.53 o 
  -3   5  10        8.80        9.81      6.95 o 
  -2   5  10       33.68       36.11      8.57 o 
  -1   5  10      201.59      190.85     15.00 o 
   0   5  10        6.95        3.61      3.78 o 
   1   5  10      225.86      239.06     13.67 o 
   2   5  10       54.66       91.89      9.13 o 
   3   5  10       81.85      124.35     11.69 o 
   4   5  10      130.70      173.97     13.03 o 
   5   5  10       69.30       78.45     10.28 o 
   6   5  10        2.64       11.80      7.31 o 
  -7   6  10       38.54       47.76     11.74 o 
  -6   6  10        1.19        8.98      8.67 o 
  -5   6  10       45.64       30.48     10.26 o 
  -4   6  10        3.74       13.73      7.49 o 
  -3   6  10      107.25      105.94     11.93 o 
  -2   6  10        0.00       14.98      7.07 o 
  -1   6  10       79.31       87.66     12.45 o 
   0   6  10       85.99       84.65      6.91 o 
   1   6  10      158.00      187.20     12.86 o 
   2   6  10       25.49       36.86      7.64 o 
   3   6  10       12.55       16.66      6.10 o 
   4   6  10       38.44       45.44      8.29 o 
   5   6  10       31.35       33.07      8.04 o 
  -6   7  10        1.79       17.41      9.72 o 
  -5   7  10        1.11        0.93      8.88 o 
  -4   7  10        6.67        7.34      7.55 o 
  -3   7  10        1.13        0.00      8.11 o 
  -2   7  10       55.54       72.53     10.31 o 
  -1   7  10       59.40       65.18     11.37 o 
   0   7  10        0.05        2.86      4.05 o 
   1   7  10        0.08        0.64      6.85 o 
   2   7  10       33.06       34.19      8.66 o 
   3   7  10       41.33       36.23      8.16 o 
   4   7  10        0.15        2.72      6.77 o 
   5   7  10        9.32        0.76      6.38 o 
  -6   8  10       18.43       18.00     11.54 o 
  -5   8  10       30.32       11.20     11.09 o 
  -4   8  10        5.99        6.87      8.99 o 
  -3   8  10       20.57       37.21     10.12 o 
  -2   8  10       91.21       89.04     13.62 o 
  -1   8  10      115.43      146.85     15.79 o 
   0   8  10        3.34        3.84      4.69 o 
   1   8  10       79.65       92.63     11.07 o 
   2   8  10       18.40       16.19      7.57 o 
   3   8  10       40.41       38.71      8.74 o 
   4   8  10       47.51       57.62      9.03 o 
  -5   9  10       14.05       13.96     11.19 o 
  -4   9  10        7.23        8.46      8.67 o 
  -3   9  10      206.62      200.02     19.46 o 
  -2   9  10       37.36       44.94     12.33 o 
  -1   9  10        0.50        4.19      9.28 o 
   0   9  10      118.61      172.30     11.48 o 
   1   9  10       32.40       36.36      8.48 o 
   2   9  10      147.57      201.16     14.63 o 
   3   9  10        0.11        5.02      5.30 o 
   4   9  10        0.62        4.35      6.89 o 
  -4  10  10        5.90       12.92     12.92 o 
  -3  10  10        0.45       11.41     11.64 o 
  -2  10  10        7.29       19.67     12.99 o 
  -1  10  10      242.28      307.76     23.45 o 
   0  10  10        9.41        8.43      6.44 o 
   1  10  10        0.66        1.69      8.60 o 
   2  10  10        1.10        7.02      7.02 o 
   3  10  10       57.16       34.23      9.79 o 
  -3  11  10       30.63       31.57     11.98 o 
  -2  11  10       12.89       15.47     13.48 o 
  -1  11  10       71.38       70.31     16.50 o 
   0  11  10      226.85      261.46     14.49 o 
   1  11  10       68.90      113.98     13.62 o 
   2  11  10        2.25        0.86      8.09 o 
  -7   0  11        0.54       11.31     11.31 o 
  -5   0  11        6.21        0.00      8.98 o 
  -3   0  11     4941.85     5011.79     63.07 o 
  -1   0  11       22.65       36.98      6.39 o 
   1   0  11      238.01      275.32     13.41 o 
   3   0  11      102.17       88.59      9.34 o 
   5   0  11       52.89       72.73     11.58 o 
  -7   1  11      202.36      154.88     19.54 o 
  -6   1  11       16.34       28.96      9.69 o 
  -5   1  11        0.77        1.83      7.44 o 
  -4   1  11       97.11      106.68     13.92 o 
  -3   1  11     1568.24     1533.96     37.24 o 
  -2   1  11      644.60      570.76     23.70 o 
  -1   1  11        5.40       10.37      5.77 o 
   0   1  11       18.51       17.95      3.45 o 
   1   1  11       28.27       14.55      5.19 o 
   2   1  11       68.70       59.95      8.06 o 
   3   1  11       44.66       46.83      7.81 o 
   4   1  11      245.00      276.77     15.70 o 
   5   1  11        7.01        8.74      6.42 o 
   6   1  11       17.63       14.87      9.53 o 
  -7   2  11        3.26       10.01     10.01 o 
  -6   2  11        9.75       10.93     10.93 o 
  -5   2  11        8.81       17.38      9.02 o 
  -4   2  11       59.46       79.94     11.96 o 
  -3   2  11      154.07      150.73     14.12 o 
  -2   2  11      798.52      762.48     26.29 o 
  -1   2  11        2.86        1.95      5.31 o 
   0   2  11       63.09       60.30      5.05 o 
   1   2  11        0.09        2.03      4.43 o 
   2   2  11       16.81       21.10      5.47 o 
   3   2  11       38.09       26.48      5.92 o 
   4   2  11      127.65      122.69     11.04 o 
   5   2  11       18.54       12.04      6.92 o 
   6   2  11       13.42       14.13      8.10 o 
  -7   3  11       21.31       39.18     10.92 o 
  -6   3  11       41.85       54.95     11.03 o 
  -5   3  11       40.75       42.81     11.32 o 
  -4   3  11      778.04      786.61     30.13 o 
  -3   3  11        6.92       13.22      8.97 o 
  -2   3  11      154.88      144.77     13.61 o 
  -1   3  11       46.42       38.87      8.43 o 
   0   3  11        2.57        4.11      3.12 o 
   1   3  11       57.87       53.87      7.44 o 
   2   3  11       31.44       35.19      5.78 o 
   3   3  11      148.32      161.37     12.74 o 
   4   3  11        0.73        1.27      5.61 o 
   5   3  11      118.16      151.28     13.94 o 
  -7   4  11        1.20        4.94     11.06 o 
  -6   4  11       47.67       37.80     11.80 o 
  -5   4  11       17.71       25.99      9.83 o 
  -4   4  11       54.36       71.65     12.16 o 
  -3   4  11      175.07      186.56     14.86 o 
  -2   4  11      212.64      214.01     16.65 o 
  -1   4  11        0.74        3.82      6.41 o 
   0   4  11        1.77        7.88      4.05 o 
   1   4  11       11.37       21.27      6.26 o 
   2   4  11        0.21        0.00      4.57 o 
   3   4  11      112.14      111.85     10.67 o 
   4   4  11        8.32        2.01      6.26 o 
   5   4  11       88.51       91.50     12.35 o 
  -7   5  11        2.25        6.22     11.76 o 
  -6   5  11        0.24        5.75     11.51 o 
  -5   5  11       28.16       19.88     10.62 o 
  -4   5  11        4.16       15.40      7.69 o 
  -3   5  11       10.11       11.80      9.21 o 
  -2   5  11      114.37      136.19     14.61 o 
  -1   5  11      263.57      232.97     16.18 o 
   0   5  11       97.81       90.74      7.18 o 
   1   5  11        1.47        3.86      5.47 o 
   2   5  11       44.27       29.92      8.53 o 
   3   5  11       76.19       87.91     10.79 o 
   4   5  11       65.66       67.25     10.09 o 
   5   5  11        2.39        5.43      7.63 o 
  -6   6  11       38.28       45.62     11.58 o 
  -5   6  11       11.97       44.70     11.89 o 
  -4   6  11       15.48       38.80      9.76 o 
  -3   6  11      114.30      121.91     15.23 o 
  -2   6  11       44.57       51.00     11.34 o 
  -1   6  11        0.56        1.82      7.81 o 
   0   6  11        1.37        3.03      4.31 o 
   1   6  11        7.20        2.06      6.20 o 
   2   6  11      115.83      120.99     13.59 o 
   3   6  11      143.00      163.89     13.91 o 
   4   6  11        0.55        2.19      6.15 o 
   5   6  11        3.97        5.58      6.24 o 
  -6   7  11        0.11       13.12     10.90 o 
  -5   7  11        8.94       35.12     10.45 o 
  -4   7  11       32.08       46.62     13.54 o 
  -3   7  11        2.06       10.47      8.83 o 
  -2   7  11      229.24      207.63     18.11 o 
  -1   7  11        4.27        5.98      9.72 o 
   0   7  11       40.02       53.40      6.92 o 
   1   7  11       27.10       45.91      9.33 o 
   2   7  11      780.73      847.32     29.16 o 
   3   7  11        6.88        5.08      7.85 o 
   4   7  11       21.41       18.25      8.11 o 
  -5   8  11       51.35       46.11     12.84 o 
  -4   8  11        0.08        5.69      8.96 o 
  -3   8  11       99.03      103.79     14.47 o 
  -2   8  11       77.24       81.70     16.51 o 
  -1   8  11       25.93       41.64     11.49 o 
   0   8  11       41.11       42.65      7.41 o 
   1   8  11       26.00       34.19      9.80 o 
   2   8  11       37.10       67.33     11.01 o 
   3   8  11      109.00      131.24     11.64 o 
   4   8  11       23.26       28.14      7.87 o 
  -4   9  11      126.66      140.72     18.00 o 
  -3   9  11       70.80       80.44     15.80 o 
  -2   9  11       39.74       47.68     13.93 o 
  -1   9  11       89.23       91.35     15.22 o 
   0   9  11        0.08        5.12      6.50 o 
   1   9  11       55.08       83.99     13.48 o 
   2   9  11       14.08       13.80      8.44 o 
   3   9  11       25.40       12.77      8.44 o 
  -3  10  11       33.05       43.55     12.37 o 
  -2  10  11       33.97       12.13     14.82 o 
  -1  10  11        0.01        0.00     10.30 o 
   0  10  11      120.99      137.75     11.71 o 
   1  10  11      103.15      113.21     14.58 o 
   2  10  11        1.34        5.23      7.05 o 
  -1  11  11        0.01        5.85     13.68 o 
  -6   0  12       10.29        1.29     10.74 o 
  -4   0  12       71.58      104.55     13.55 o 
  -2   0  12      138.11      122.52     13.65 o 
   0   0  12        6.49        4.15      5.16 o 
   2   0  12      193.00      210.24     13.49 o 
   4   0  12       19.95        8.06      9.82 o 
  -7   1  12       67.44       67.68     16.23 o 
  -6   1  12        2.67        7.38     12.38 o 
  -5   1  12        0.18        3.19      8.04 o 
  -4   1  12       11.28       13.13     10.66 o 
  -3   1  12       39.32       30.63     12.53 o 
  -2   1  12       11.08        7.89      7.89 o 
  -1   1  12       61.53       73.10      9.46 o 
   0   1  12        0.01        3.79      3.79 o 
   1   1  12      113.29      111.99     10.27 o 
   2   1  12        3.23        1.78      5.33 o 
   3   1  12       30.86       23.72      7.86 o 
   4   1  12      153.41      219.65     15.60 o 
   5   1  12       15.20       18.65      7.07 o 
  -7   2  12       28.87       15.48     12.76 o 
  -6   2  12       16.80       22.18     11.72 o 
  -5   2  12       11.84       23.79      9.04 o 
  -4   2  12      269.45      279.34     20.47 o 
  -3   2  12       15.85        8.85      9.28 o 
  -2   2  12        1.47        3.26      7.46 o 
  -1   2  12       73.70       82.39     11.31 o 
   0   2  12        5.23        6.31      3.38 o 
   1   2  12      127.00       96.24      9.38 o 
   2   2  12       37.68       28.62      5.46 o 
   3   2  12       18.19        5.10      5.52 o 
   4   2  12        1.24        2.10      8.43 o 
   5   2  12       74.29      121.48     12.69 o 
  -7   3  12        2.75        2.84     11.13 o 
  -6   3  12       30.52       29.01     11.42 o 
  -5   3  12       45.14       24.75     14.20 o 
  -4   3  12       52.90       65.07     13.83 o 
  -3   3  12      306.59      268.30     20.32 o 
  -2   3  12       81.62       86.66     11.66 o 
  -1   3  12        0.04        3.23      6.89 o 
   0   3  12      242.17      243.61     11.22 o 
   1   3  12       16.60       19.41      5.73 o 
   2   3  12        0.10        1.89      5.48 o 
   3   3  12        8.96       13.92      5.98 o 
   4   3  12       44.41       53.53      9.40 o 
   5   3  12        3.56       21.11      7.26 o 
  -6   4  12        3.46       11.75     11.75 o 
  -5   4  12        3.56        9.39     10.52 o 
  -4   4  12       12.55        7.50      9.56 o 
  -3   4  12      120.53      106.46     14.69 o 
  -2   4  12       58.92       47.55     10.99 o 
  -1   4  12        9.48        2.65      7.72 o 
   0   4  12        0.07        4.51      4.51 o 
   1   4  12       14.68       23.63      6.16 o 
   2   4  12      124.95      116.45     11.41 o 
   3   4  12       98.01      122.53     12.03 o 
   4   4  12       10.02        4.52      7.11 o 
  -6   5  12        9.17       17.37     12.72 o 
  -5   5  12        2.42        7.39     12.39 o 
  -4   5  12       44.65       57.30     11.28 o 
  -3   5  12       28.08       46.42     12.16 o 
  -2   5  12       25.07       29.93     11.88 o 
  -1   5  12        1.17        1.97      8.60 o 
   0   5  12       26.19       21.11      5.87 o 
   1   5  12        0.10        5.84      6.51 o 
   2   5  12        0.53        7.40      7.40 o 
   3   5  12       74.05       68.19     10.96 o 
   4   5  12       73.40       73.13     11.48 o 
  -6   6  12        0.16       14.54     14.54 o 
  -5   6  12       72.00       71.71     14.17 o 
  -4   6  12      110.08      128.50     17.00 o 
  -3   6  12        8.06        8.08      9.98 o 
  -2   6  12       69.64       67.35     13.46 o 
  -1   6  12        6.16       10.67     10.06 o 
   0   6  12       10.53       10.30      6.39 o 
   1   6  12       23.74       21.15      7.31 o 
   2   6  12        0.81        6.92      6.67 o 
   3   6  12        8.28        3.16      8.87 o 
   4   6  12       13.92       19.61      6.91 o 
  -5   7  12        3.66       10.59     12.46 o 
  -4   7  12       12.31       24.24     10.41 o 
  -3   7  12       19.87        6.19     14.56 o 
  -2   7  12       16.87       29.20     11.94 o 
  -1   7  12       31.74       40.84     12.70 o 
   0   7  12        0.08       10.73      4.94 o 
   1   7  12        3.83        6.75      8.16 o 
   2   7  12        5.55       12.21      8.30 o 
   3   7  12       65.99       59.48     10.56 o 
  -4   8  12       27.54       28.24     14.89 o 
  -3   8  12      117.20      157.98     18.30 o 
  -2   8  12       23.21       30.33     13.16 o 
  -1   8  12       11.28       13.84     13.84 o 
   0   8  12        0.58        4.96      5.69 o 
   1   8  12        1.95        3.56      8.01 o 
   2   8  12        4.63        1.72      8.33 o 
  -3   9  12        9.93       42.56     12.56 o 
  -2   9  12        1.31        8.57     11.55 o 
  -1   9  12        0.31       16.58     12.60 o 
   0   9  12        0.42        2.06      6.09 o 
   1   9  12        9.01        0.99     10.42 o 
  -1  10  12        0.85        4.47     14.39 o 
  -5   0  13       49.56       58.55     15.41 o 
  -3   0  13      120.01      105.47     16.53 o 
  -1   0  13        3.63       10.50     10.50 o 
   1   0  13      127.87      122.94     12.54 o 
   3   0  13        5.34       17.74      6.66 o 
  -6   1  13        2.04       13.01     13.85 o 
  -5   1  13       20.90       25.32      9.48 o 
  -4   1  13       73.79       46.31     17.25 o 
  -3   1  13      161.09      114.79     17.34 o 
  -2   1  13        6.74        1.01     10.02 o 
  -1   1  13       47.10       66.14     10.98 o 
   0   1  13       24.91       21.65      7.32 o 
   1   1  13      132.88      135.84     12.36 o 
   2   1  13       67.07       51.02      8.23 o 
   3   1  13       52.62       50.93      9.87 o 
   4   1  13      144.98      174.96     15.56 o 
  -6   2  13        5.77        7.21     12.66 o 
  -5   2  13        1.61       10.28     11.45 o 
  -4   2  13      345.21      326.56     25.74 o 
  -3   2  13        5.02        9.51     10.47 o 
  -2   2  13        9.58       13.63      9.31 o 
  -1   2  13       16.48        9.93      8.77 o 
   0   2  13        0.06        0.95      4.56 o 
   1   2  13       64.05       41.57      8.53 o 
   2   2  13       39.40       38.10      8.87 o 
   3   2  13        8.49       22.12      5.97 o 
   4   2  13        7.75       10.60      8.53 o 
  -6   3  13       17.30        8.88     14.90 o 
  -5   3  13       71.13       92.99     16.14 o 
  -4   3  13        1.84        8.44     12.13 o 
  -3   3  13       10.29        4.45     10.85 o 
  -2   3  13        0.38        1.07      9.25 o 
  -1   3  13        2.74        5.75      7.85 o 
   0   3  13        0.05        1.33      5.31 o 
   1   3  13        9.52        2.13      6.88 o 
   2   3  13        0.06        3.56      6.14 o 
   3   3  13        7.39        6.74      7.48 o 
   4   3  13        6.30        9.00      8.47 o 
  -6   4  13       17.12       34.84     13.72 o 
  -5   4  13        1.69        5.51     10.50 o 
  -4   4  13       24.01       36.99     11.98 o 
  -3   4  13       37.79       34.55     13.62 o 
  -2   4  13        2.20       10.09      9.34 o 
  -1   4  13        6.37        2.09      8.17 o 
   0   4  13      187.71      155.84     12.69 o 
   1   4  13       29.51       37.52      7.76 o 
   2   4  13        1.62        8.37      6.41 o 
   3   4  13        0.07        7.09      7.09 o 
  -5   5  13      132.19      155.78     21.79 o 
  -4   5  13       68.25       87.85     15.80 o 
  -3   5  13        1.98       14.13     11.59 o 
  -2   5  13       53.27       46.33     11.75 o 
  -1   5  13        0.44        5.64      9.57 o 
   0   5  13       26.52       10.71      5.99 o 
   1   5  13       25.66       28.82      8.76 o 
   2   5  13       14.54        6.44      8.23 o 
   3   5  13       69.45       70.02     10.72 o 
  -5   6  13       26.75       32.89     13.50 o 
  -4   6  13        4.18       22.76     12.48 o 
  -3   6  13       41.60       46.46     12.88 o 
  -2   6  13        2.47        1.36     11.13 o 
  -1   6  13        0.00       10.51     10.51 o 
   0   6  13       33.84       41.13      8.62 o 
   1   6  13       22.18       24.68      8.58 o 
   2   6  13       10.55       18.87      8.32 o 
   3   6  13        0.74       10.37      7.62 o 
  -4   7  13        4.20        5.94     11.33 o 
  -3   7  13        0.04       19.01     11.88 o 
  -2   7  13       12.37        2.80     12.31 o 
  -1   7  13        3.85       16.06     10.35 o 
   0   7  13        2.39        4.75      5.95 o 
   1   7  13       37.95       58.34     10.11 o 
   2   7  13       47.73       35.24     10.75 o 
  -3   8  13       21.30       33.97     12.46 o 
  -2   8  13        1.25        0.00     13.46 o 
  -1   8  13       30.13       70.63     13.74 o 
   0   8  13      105.50      135.14     37.01 o 
   1   8  13       25.01       33.02     11.62 o 
  -4   0  14      822.03      711.79     37.07 o 
  -2   0  14        7.05       11.58     12.21 o 
   0   0  14       18.66       21.38      6.58 o 
   2   0  14       28.64       25.82      9.52 o 
  -5   1  14        2.43       15.11     10.25 o 
  -4   1  14      282.84      307.08     26.48 o 
  -3   1  14      342.85      321.29     25.10 o 
  -2   1  14        0.01       13.55      9.19 o 
  -1   1  14       27.34       15.42     12.54 o 
   0   1  14       53.53       35.60      6.89 o 
   1   1  14        2.27       12.01      6.95 o 
   2   1  14        3.55        5.84      7.81 o 
   3   1  14       21.43       22.52      9.69 o 
  -5   2  14       46.76       72.76     18.16 o 
  -4   2  14       52.00       53.54     15.18 o 
  -3   2  14      384.97      318.95     26.76 o 
  -2   2  14        0.00        4.66      9.93 o 
  -1   2  14        4.62       22.19      7.06 o 
   0   2  14       61.27       56.85      7.09 o 
   1   2  14       27.12       22.87      7.67 o 
   2   2  14       21.94       23.31      7.32 o 
   3   2  14        1.00        8.96      8.96 o 
  -5   3  14      153.33      158.78     23.52 o 
  -4   3  14       27.06       17.17     15.23 o 
  -3   3  14      122.34       93.53     19.32 o 
  -2   3  14       12.58       22.12     12.47 o 
  -1   3  14       26.69       35.70     10.70 o 
   0   3  14        7.02        7.83     10.79 o 
   1   3  14        0.74        5.73      6.39 o 
   2   3  14        3.74        0.00      5.97 o 
   3   3  14        0.62        3.42      7.31 o 
  -4   4  14        0.86       38.96     11.24 o 
  -3   4  14       25.13       39.26     12.72 o 
  -2   4  14       43.66       55.36     12.52 o 
  -1   4  14        0.25       16.83      9.88 o 
   0   4  14       34.50       33.78      6.65 o 
   1   4  14       34.18       40.46      8.62 o 
   2   4  14        2.48        3.44      7.60 o 
  -4   5  14       30.59       50.49     16.15 o 
  -3   5  14       22.90       44.81     12.75 o 
  -2   5  14       36.51       15.59     14.76 o 
  -1   5  14      160.32      195.73     19.57 o 
   0   5  14       10.09        2.89      6.64 o 
   1   5  14        0.01        0.87      8.65 o 
   2   5  14       11.35       12.53      7.37 o 
  -3   6  14       10.49       17.50     12.21 o 
  -2   6  14       22.08       45.81     13.44 o 
  -1   6  14        0.46       19.59     12.53 o 
   0   6  14       37.30       18.75     14.37 o 
   1   6  14        5.30       17.61      9.53 o 
  -2   7  14       21.66        3.27     18.31 o 
  -1   7  14        0.10        4.53     13.03 o 
  -3   0  15       42.29       27.39     16.24 o 
  -1   0  15       10.93        6.35     12.46 o 
   1   0  15       57.53       40.02     12.42 o 
  -4   1  15      260.88      193.56     26.48 o 
  -3   1  15       98.72      113.31     20.98 o 
  -2   1  15        2.40        6.84     12.75 o 
  -1   1  15        1.46        4.87      9.96 o 
   0   1  15       20.65       23.75      6.61 o 
   1   1  15        7.45        4.73      8.31 o 
  -4   2  15       91.64       58.27     20.30 o 
  -3   2  15      142.57      135.34     21.28 o 
  -2   2  15       81.79      104.23     17.00 o 
  -1   2  15        1.77        2.49     11.13 o 
   0   2  15      108.88      105.01      9.34 o 
   1   2  15        0.96        6.39      7.50 o 
  -3   3  15       83.04       72.70     17.75 o 
  -2   3  15       38.83       45.79     15.04 o 
  -1   3  15       17.93       25.49     12.26 o 
   0   3  15        4.37        5.74      5.47 o 
   1   3  15        1.51        3.73      7.03 o 
  -2   4  15        0.83        7.61     12.81 o 
  -1   4  15       23.11       24.46     13.74 o 
   0   4  15        3.60        4.24      6.20 o 
                                                 
